# Supplementary material for: SARS-CoV-2 variants of concern and spike protein mutational dynamics in a Swedish cohort during 2021, studied by Nanopore sequencing
Source: Virol J. 2022 Oct 18;19:164. doi: 10.1186/s12985-022-01896-x (PMC9579623; doi:10.1186/s12985-022-01896-x)
Supplement: Supplementary file 1 — Supplementary Material 1 [file 12985_2022_1896_MOESM1_ESM.xlsx]

## Sheet: refined GISAID metadata
GISAID accession ID	sampling week (2021)	pangolin lineage (as determined by GISAID)	VOC (as determined by us)
EPI_ISL_5595367	14	B.1.1.7	Alpha
EPI_ISL_5595421	14	B.1.1.7	Alpha
EPI_ISL_5595438	14	B.1.160	non-VOC
EPI_ISL_5595433	14	B.1.1.7	Alpha
EPI_ISL_5595352	14	B.1.1.7	Alpha
EPI_ISL_5595366	14	B.1.1.7	Alpha
EPI_ISL_5595435	14	B.1.160	non-VOC
EPI_ISL_5595345	14	B.1.160	non-VOC
EPI_ISL_5595401	14	B.1.1.7	Alpha
EPI_ISL_5595350	14	B.1.1.7	Alpha
EPI_ISL_5595409	14	B.1.1.7	Alpha
EPI_ISL_5595396	14	B.1.1.7	Alpha
EPI_ISL_5595395	14	B.1.1.7	Alpha
EPI_ISL_5595446	14	B.1.1.7	Alpha
EPI_ISL_5595347	14	B.1.1.7	Alpha
EPI_ISL_5595365	14	B.1.1.7	Alpha
EPI_ISL_5595394	14	B.1.1.7	Alpha
EPI_ISL_5595408	14	B.1.1.7	Alpha
EPI_ISL_5595393	14	B.1.1.7	Alpha
EPI_ISL_5595426	14	B.1.1.7	Alpha
EPI_ISL_5595437	14	B.1.1.7	Alpha
EPI_ISL_5595344	14	B.1.160	non-VOC
EPI_ISL_5595431	14	B.1.1.7	Alpha
EPI_ISL_5595391	14	B.1.1.7	Alpha
EPI_ISL_5595390	14	B.1.1.7	Alpha
EPI_ISL_5595389	14	B.1.1.7	Alpha
EPI_ISL_5595423	14	B.1.1.7	Alpha
EPI_ISL_5595422	14	B.1.1.7	Alpha
EPI_ISL_5595439	14	B.1.1.7	Alpha
EPI_ISL_5595360	14	B.1.1.7	Alpha
EPI_ISL_5595412	14	B.1.1.7	Alpha
EPI_ISL_5595429	14	B.1.1.7	Alpha
EPI_ISL_5595356	14	B.1.1.7	Alpha
EPI_ISL_5595388	14	B.1.1.7	Alpha
EPI_ISL_5595450	14	B.1.1.7	Alpha
EPI_ISL_5595425	14	B.1.1.7	Alpha
EPI_ISL_5595359	14	B.1.1.7	Alpha
EPI_ISL_5595346	14	B.1.1.7	Alpha
EPI_ISL_5595413	14	B.1.1.7	Alpha
EPI_ISL_5595387	14	B.1.1.7	Alpha
EPI_ISL_5595445	14	B.1.1.7	Alpha
EPI_ISL_5595386	14	B.1.1.7	Alpha
EPI_ISL_5595348	14	B.1.1.7	Alpha
EPI_ISL_5595428	14	B.1.1.7	Alpha
EPI_ISL_5595385	14	B.1.1.7	Alpha
EPI_ISL_5595384	14	B.1.1.7	Alpha
EPI_ISL_5595419	14	B.1.1.7	Alpha
EPI_ISL_5595444	14	B.1.1.7	Alpha
EPI_ISL_5595383	14	B.1.1.7	Alpha
EPI_ISL_5595443	14	B.1.1.7	Alpha
EPI_ISL_5595351	14	B.1.177	non-VOC
EPI_ISL_5595414	14	B.1.1.7	Alpha
EPI_ISL_5595382	14	B.1.1.7	Alpha
EPI_ISL_5595411	14	B.1.1.7	Alpha
EPI_ISL_5595381	14	B.1.1.7	Alpha
EPI_ISL_5595434	14	B.1.1.7	Alpha
EPI_ISL_5595417	14	B.1.1.7	Alpha
EPI_ISL_5595362	14	B.1.1.7	Alpha
EPI_ISL_5595452	14	B.1.177.80	non-VOC
EPI_ISL_5595380	14	B.1.1.7	Alpha
EPI_ISL_5595418	14	B.1.1.7	Alpha
EPI_ISL_5595451	14	B.1.160	non-VOC
EPI_ISL_5595361	14	B.1.1.7	Alpha
EPI_ISL_5595436	14	B.1.1.7	Alpha
EPI_ISL_5595357	14	B.1.1.7	Alpha
EPI_ISL_5595405	14	B.1.1.318	non-VOC
EPI_ISL_5595379	14	B.1.1.7	Alpha
EPI_ISL_5595432	14	B.1.1.7	Alpha
EPI_ISL_5595440	14	B.1.1.7	Alpha
EPI_ISL_5595453	14	B.1.351	Beta
EPI_ISL_5595407	14	B.1.1.7	Alpha
EPI_ISL_5595378	14	B.1.1.7	Alpha
EPI_ISL_5595377	14	B.1.1.7	Alpha
EPI_ISL_5595427	14	B.1.1.7	Alpha
EPI_ISL_5595420	14	B.1.351	Beta
EPI_ISL_5595368	14	B.1.1.7	Alpha
EPI_ISL_5595430	14	B.1.1.7	Alpha
EPI_ISL_5595376	14	B.1.1.7	Alpha
EPI_ISL_5595410	14	B.1.1.7	Alpha
EPI_ISL_5595375	14	B.1.1.7	Alpha
EPI_ISL_5595374	14	B.1.1.7	Alpha
EPI_ISL_5595373	14	B.1.1.7	Alpha
EPI_ISL_5595349	14	B.1.1.7	Alpha
EPI_ISL_5595415	14	B.1.1.7	Alpha
EPI_ISL_5595424	14	B.1.1.7	Alpha
EPI_ISL_5595404	14	B.1.1.7	Alpha
EPI_ISL_5595403	14	B.1.1.7	Alpha
EPI_ISL_5595402	14	B.1.1.7	Alpha
EPI_ISL_5595372	14	B.1.1.7	Alpha
EPI_ISL_5595442	14	B.1.1.7	Alpha
EPI_ISL_5595358	14	B.1.1.7	Alpha
EPI_ISL_5595441	14	B.1.1.7	Alpha
EPI_ISL_5595364	14	B.1.1.7	Alpha
EPI_ISL_5595363	14	B.1.1.7	Alpha
EPI_ISL_5595406	14	B.1.351	Beta
EPI_ISL_5595371	14	B.1.1.7	Alpha
EPI_ISL_5595370	14	B.1.1.7	Alpha
EPI_ISL_5595416	14	B.1.1.7	Alpha
EPI_ISL_5595369	14	B.1.1.7	Alpha
EPI_ISL_3299218	15	B.1.1.7	Alpha
EPI_ISL_3299079	15	B.1.1.7	Alpha
EPI_ISL_3299181	15	B.1.1.7	Alpha
EPI_ISL_3299200	15	B.1.1.7	Alpha
EPI_ISL_3299203	15	B.1.1.7	Alpha
EPI_ISL_3299156	15	B.1.1.318	non-VOC
EPI_ISL_3299166	15	B.1.1.7	Alpha
EPI_ISL_3299108	15	B.1.1.7	Alpha
EPI_ISL_3299105	15	B.1.1.7	Alpha
EPI_ISL_3299097	15	B.1.1.7	Alpha
EPI_ISL_3299195	15	B.1.1.7	Alpha
EPI_ISL_3299146	15	B.1.1.7	Alpha
EPI_ISL_3299074	15	B.1.1.7	Alpha
EPI_ISL_3299171	15	B.1.1.7	Alpha
EPI_ISL_3299206	15	B.1.1.7	Alpha
EPI_ISL_3299081	15	B.1.1.7	Alpha
EPI_ISL_3299141	15	B.1.1.7	Alpha
EPI_ISL_3299114	15	B.1.1.7	Alpha
EPI_ISL_3299197	15	B.1.1.7	Alpha
EPI_ISL_3299235	15	B.1.1.7	Alpha
EPI_ISL_3299236	15	Q.4	Alpha
EPI_ISL_3299126	15	B.1.1.7	Alpha
EPI_ISL_3299061	15	B.1.351	Beta
EPI_ISL_3299229	15	B.1.1.7	Alpha
EPI_ISL_3299214	15	B.1.1.7	Alpha
EPI_ISL_3299138	15	B.1.351	Beta
EPI_ISL_3299100	15	B.1.1.7	Alpha
EPI_ISL_3299148	15	B.1.1.7	Alpha
EPI_ISL_3299064	15	B.1.1.7	Alpha
EPI_ISL_3299106	15	B.1.1.7	Alpha
EPI_ISL_3299104	15	B.1.1.7	Alpha
EPI_ISL_3299241	15	B.1.1.7	Alpha
EPI_ISL_3299177	15	B.1.1.7	Alpha
EPI_ISL_3299180	15	B.1.1.7	Alpha
EPI_ISL_3299232	15	B.1.1.7	Alpha
EPI_ISL_3299075	15	B.1.1.7	Alpha
EPI_ISL_3299183	15	B.1.177.73	non-VOC
EPI_ISL_3299118	15	B.1.1.7	Alpha
EPI_ISL_3299162	15	B.1.1.7	Alpha
EPI_ISL_3299224	15	B.1.1.7	Alpha
EPI_ISL_3299167	15	B.1.1.7	Alpha
EPI_ISL_3299221	15	B.1.1.7	Alpha
EPI_ISL_3299110	15	Q.4	Alpha
EPI_ISL_3299163	15	B.1.1.7	Alpha
EPI_ISL_3299059	15	B.1.1.7	Alpha
EPI_ISL_3299196	15	B.1.1.7	Alpha
EPI_ISL_3299239	15	B.1.1.7	Alpha
EPI_ISL_3299133	15	B.1.1.7	Alpha
EPI_ISL_3299187	15	B.1.1.7	Alpha
EPI_ISL_3299242	15	B.1.1.7	Alpha
EPI_ISL_3299217	15	B.1.1.7	Alpha
EPI_ISL_3299084	15	B.1.1.7	Alpha
EPI_ISL_3299071	15	B.1.160	non-VOC
EPI_ISL_3299125	15	B.1.1.7	Alpha
EPI_ISL_3299103	15	B.1.1.7	Alpha
EPI_ISL_3299220	15	B.1.1.7	Alpha
EPI_ISL_3299069	15	B.1.1.7	Alpha
EPI_ISL_3299188	15	B.1.1.7	Alpha
EPI_ISL_3299230	15	B.1.1.7	Alpha
EPI_ISL_3299231	15	B.1.1.7	Alpha
EPI_ISL_3299199	15	B.1.1.7	Alpha
EPI_ISL_3299128	15	B.1.1.7	Alpha
EPI_ISL_3299178	15	B.1.1.7	Alpha
EPI_ISL_3299154	15	B.1.1.7	Alpha
EPI_ISL_3299080	15	B.1.1.7	Alpha
EPI_ISL_3299216	15	B.1.1.7	Alpha
EPI_ISL_3299150	15	B.1.1.7	Alpha
EPI_ISL_3299053	15	B.1.1.7	Alpha
EPI_ISL_3299082	15	B.1.1.7	Alpha
EPI_ISL_3299129	15	B.1.1.7	Alpha
EPI_ISL_3299062	15	B.1.1.7	Alpha
EPI_ISL_3299094	15	B.1.1.7	Alpha
EPI_ISL_3299054	15	B.1.1.7	Alpha
EPI_ISL_3299093	15	B.1.1.7	Alpha
EPI_ISL_3299202	15	B.1.1.7	Alpha
EPI_ISL_3299169	15	B.1.1.7	Alpha
EPI_ISL_3299164	15	B.1.1.7	Alpha
EPI_ISL_3299057	15	B.1.1.7	Alpha
EPI_ISL_3299131	15	B.1.1.7	Alpha
EPI_ISL_3299089	15	B.1.1.7	Alpha
EPI_ISL_3299136	15	B.1.1.7	Alpha
EPI_ISL_3299102	15	B.1.1.7	Alpha
EPI_ISL_3299153	15	B.1.1.7	Alpha
EPI_ISL_3299115	15	B.1.1.7	Alpha
EPI_ISL_3299107	15	B.1.1.7	Alpha
EPI_ISL_3299091	15	B.1.1.7	Alpha
EPI_ISL_3299237	15	B.1.1.7	Alpha
EPI_ISL_3299201	15	B.1.1.7	Alpha
EPI_ISL_3299060	15	B.1.1.7	Alpha
EPI_ISL_3299207	15	B.1.1.7	Alpha
EPI_ISL_3299058	15	B.1.1.7	Alpha
EPI_ISL_3299088	15	B.1.1.7	Alpha
EPI_ISL_3299155	15	B.1.1.7	Alpha
EPI_ISL_3299121	15	B.1.1.7	Alpha
EPI_ISL_3299211	15	B.1.1.7	Alpha
EPI_ISL_3299205	15	B.1.1.7	Alpha
EPI_ISL_3299191	15	B.1.1.7	Alpha
EPI_ISL_3299192	15	B.1.1.7	Alpha
EPI_ISL_3299170	15	B.1.1.7	Alpha
EPI_ISL_3299055	15	B.1.1.7	Alpha
EPI_ISL_3299124	15	B.1.1.7	Alpha
EPI_ISL_3299123	15	B.1.1.7	Alpha
EPI_ISL_3299160	15	B.1.1.7	Alpha
EPI_ISL_3299209	15	Q.4	Alpha
EPI_ISL_3299227	15	B.1.1.7	Alpha
EPI_ISL_3299139	15	B.1.1.7	Alpha
EPI_ISL_3299223	15	B.1.351	Beta
EPI_ISL_3299109	15	B.1.1.7	Alpha
EPI_ISL_3299111	15	B.1.1.7	Alpha
EPI_ISL_3299194	15	B.1.1.7	Alpha
EPI_ISL_3299190	15	B.1.1.7	Alpha
EPI_ISL_3299175	15	B.1.1.7	Alpha
EPI_ISL_3299066	15	B.1.1.7	Alpha
EPI_ISL_3299143	15	B.1.1.7	Alpha
EPI_ISL_3299145	15	B.1.1.7	Alpha
EPI_ISL_3299182	15	B.1.1.7	Alpha
EPI_ISL_3299189	15	B.1.1.7	Alpha
EPI_ISL_3299159	15	B.1.1.7	Alpha
EPI_ISL_3299222	15	B.1.1.7	Alpha
EPI_ISL_3299168	15	B.1.1.7	Alpha
EPI_ISL_3299072	15	B.1.1.7	Alpha
EPI_ISL_3299179	15	B.1.1.7	Alpha
EPI_ISL_3299157	15	B.1.1.7	Alpha
EPI_ISL_3299113	15	B.1.1.7	Alpha
EPI_ISL_3299068	15	B.1.351	Beta
EPI_ISL_3299225	15	B.1.351	Beta
EPI_ISL_3299070	15	B.1.1.7	Alpha
EPI_ISL_3299161	15	B.1.1.7	Alpha
EPI_ISL_3299215	15	B.1.1.7	Alpha
EPI_ISL_3299158	15	B.1.1.7	Alpha
EPI_ISL_3299240	15	B.1.1.7	Alpha
EPI_ISL_3299185	15	B.1.1.7	Alpha
EPI_ISL_3299213	15	B.1.1.7	Alpha
EPI_ISL_3299144	15	B.1.1.7	Alpha
EPI_ISL_3299092	15	B.1.1.7	Alpha
EPI_ISL_3299086	15	B.1.1.7	Alpha
EPI_ISL_3299117	15	B.1.1.7	Alpha
EPI_ISL_3299165	15	B.1.351	Beta
EPI_ISL_3299135	15	B.1.1.7	Alpha
EPI_ISL_3299116	15	B.1.1.7	Alpha
EPI_ISL_3299193	15	B.1.1.7	Alpha
EPI_ISL_3299204	15	B.1.1.7	Alpha
EPI_ISL_3299132	15	B.1.1.7	Alpha
EPI_ISL_3299149	15	B.1.1.7	Alpha
EPI_ISL_3299127	15	B.1.1.7	Alpha
EPI_ISL_3299212	15	B.1.1.7	Alpha
EPI_ISL_3299087	15	B.1.1.7	Alpha
EPI_ISL_3299076	15	B.1.1.7	Alpha
EPI_ISL_3299152	15	B.1.1.7	Alpha
EPI_ISL_3299095	15	B.1.1.7	Alpha
EPI_ISL_3299172	15	B.1.1.7	Alpha
EPI_ISL_3299052	15	B.1.1.7	Alpha
EPI_ISL_3299099	15	B.1.1.7	Alpha
EPI_ISL_3299147	15	B.1.1.7	Alpha
EPI_ISL_3299119	15	B.1.1.7	Alpha
EPI_ISL_3299065	15	B.1.1.7	Alpha
EPI_ISL_3299051	15	B.1.1.7	Alpha
EPI_ISL_3299090	15	B.1.1.7	Alpha
EPI_ISL_3299098	15	B.1.1.7	Alpha
EPI_ISL_3299238	15	B.1.1.7	Alpha
EPI_ISL_3299130	15	B.1	non-VOC
EPI_ISL_3299140	15	B.1.1.7	Alpha
EPI_ISL_3299234	15	B.1.1.7	Alpha
EPI_ISL_3299067	15	B.1.1.7	Alpha
EPI_ISL_3299120	15	B.1.1.7	Alpha
EPI_ISL_3299228	15	None	None
EPI_ISL_3299137	15	B.1.1.7	Alpha
EPI_ISL_3299186	15	B.1.1.7	Alpha
EPI_ISL_3299226	15	B.1.1.7	Alpha
EPI_ISL_3299073	15	B.1.1.7	Alpha
EPI_ISL_3299208	15	B.1.1.7	Alpha
EPI_ISL_3299085	15	B.1.1.7	Alpha
EPI_ISL_3299122	15	B.1.1.7	Alpha
EPI_ISL_3299112	15	B.1.1.7	Alpha
EPI_ISL_3299151	15	B.1.1.7	Alpha
EPI_ISL_3299243	15	B.1.1.7	Alpha
EPI_ISL_3299063	15	B.1.1.7	Alpha
EPI_ISL_3299078	15	B.1.1.7	Alpha
EPI_ISL_3299219	15	B.1.1.7	Alpha
EPI_ISL_3299134	15	B.1.351	Beta
EPI_ISL_3299174	15	B.1.1.7	Alpha
EPI_ISL_3299176	15	B.1.1.7	Alpha
EPI_ISL_3299198	15	B.1.1.7	Alpha
EPI_ISL_3299173	15	B.1.1.7	Alpha
EPI_ISL_3299233	15	B.1.1.7	Alpha
EPI_ISL_3299142	15	B.1.1	non-VOC
EPI_ISL_3299096	15	B.1.1.7	Alpha
EPI_ISL_3299056	15	B.1.1.7	Alpha
EPI_ISL_3299077	15	B.1.1.7	Alpha
EPI_ISL_3299083	15	B.1.1.7	Alpha
EPI_ISL_3299184	15	B.1.1.7	Alpha
EPI_ISL_3299101	15	B.1.1.7	Alpha
EPI_ISL_3299276	16	B.1.1.7	Alpha
EPI_ISL_3299291	16	B.1.1.7	Alpha
EPI_ISL_3299311	16	B.1.1.7	Alpha
EPI_ISL_3299266	16	B.1.1.7	Alpha
EPI_ISL_3299248	16	Q.4	Alpha
EPI_ISL_3299380	16	B.1.1.7	Alpha
EPI_ISL_3299262	16	B.1.1.7	Alpha
EPI_ISL_3299258	16	B.1.1.7	Alpha
EPI_ISL_3299326	16	B.1.1.7	Alpha
EPI_ISL_3299358	16	B.1.1.7	Alpha
EPI_ISL_3299269	16	B.1.1.7	Alpha
EPI_ISL_3299297	16	B.1.351	Beta
EPI_ISL_3299298	16	B.1.1.7	Alpha
EPI_ISL_3299360	16	R.1	non-VOC
EPI_ISL_3299361	16	B.1.1.7	Alpha
EPI_ISL_3299302	16	B.1.1.7	Alpha
EPI_ISL_3299389	16	B.1.1.7	Alpha
EPI_ISL_3299398	16	B.1.1.7	Alpha
EPI_ISL_3299288	16	B.1.1.7	Alpha
EPI_ISL_3299257	16	B.1.1.7	Alpha
EPI_ISL_3299249	16	B.1.1.7	Alpha
EPI_ISL_3299324	16	B.1.1.7	Alpha
EPI_ISL_3299403	16	B.1.1.7	Alpha
EPI_ISL_3299299	16	B.1.1.7	Alpha
EPI_ISL_3299261	16	B.1.1.7	Alpha
EPI_ISL_3299404	16	B.1.1.7	Alpha
EPI_ISL_3299286	16	B.1.1.7	Alpha
EPI_ISL_3299300	16	B.1.1.7	Alpha
EPI_ISL_3299289	16	B.1.1.7	Alpha
EPI_ISL_3299296	16	B.1.1.7	Alpha
EPI_ISL_3299357	16	B.1.1.7	Alpha
EPI_ISL_3299282	16	B.1.351	Beta
EPI_ISL_3299362	16	B.1.1.7	Alpha
EPI_ISL_3299359	16	B.1	non-VOC
EPI_ISL_3299364	16	B.1.1.7	Alpha
EPI_ISL_3299265	16	B.1.1.7	Alpha
EPI_ISL_3299363	16	B.1.1.7	Alpha
EPI_ISL_3299327	16	B.1.1.7	Alpha
EPI_ISL_3299277	16	B.1.1.7	Alpha
EPI_ISL_3299259	16	B.1.1.7	Alpha
EPI_ISL_3299342	16	B.1.1.7	Alpha
EPI_ISL_3299325	16	B.1.1.7	Alpha
EPI_ISL_3299344	16	B.1.1.7	Alpha
EPI_ISL_3299246	16	Q.4	Alpha
EPI_ISL_3299301	16	B.1.1.7	Alpha
EPI_ISL_3299251	16	B.1.1.7	Alpha
EPI_ISL_3299245	16	B.1.351	Beta
EPI_ISL_3299263	16	B.1.1.7	Alpha
EPI_ISL_3299379	16	B.1.1.7	Alpha
EPI_ISL_3299285	16	B.1.1.7	Alpha
EPI_ISL_3299307	16	B.1.1.7	Alpha
EPI_ISL_3299284	16	B.1.1.7	Alpha
EPI_ISL_3299309	16	B.1.1.7	Alpha
EPI_ISL_3299405	16	B.1.1.7	Alpha
EPI_ISL_3299270	16	B.1.1.7	Alpha
EPI_ISL_3299252	16	B.1.1.7	Alpha
EPI_ISL_3299304	16	B.1.1.7	Alpha
EPI_ISL_3299256	16	B.1.1.7	Alpha
EPI_ISL_3299244	16	B.1.351	Beta
EPI_ISL_3299273	16	B.1.1.7	Alpha
EPI_ISL_3299292	16	B.1.1.7	Alpha
EPI_ISL_3299356	16	B.1.1.7	Alpha
EPI_ISL_3299348	16	B.1.1.7	Alpha
EPI_ISL_3299271	16	B.1.1.7	Alpha
EPI_ISL_3299281	16	B.1.1.7	Alpha
EPI_ISL_3299410	16	B.1.1.7	Alpha
EPI_ISL_3299370	16	B.1.1.7	Alpha
EPI_ISL_3299347	16	B.1.1.7	Alpha
EPI_ISL_3299272	16	B.1.1.7	Alpha
EPI_ISL_3299393	16	B.1.1.7	Alpha
EPI_ISL_3299376	16	B.1.1.7	Alpha
EPI_ISL_3299287	16	B.1.1.7	Alpha
EPI_ISL_3299250	16	B.1.1.7	Alpha
EPI_ISL_3299407	16	B.1.1.7	Alpha
EPI_ISL_3299313	16	B.1.1.7	Alpha
EPI_ISL_3299388	16	B.1.1.7	Alpha
EPI_ISL_3299392	16	B.1.1.7	Alpha
EPI_ISL_3299396	16	B.1.1.7	Alpha
EPI_ISL_3299268	16	B.1.1.7	Alpha
EPI_ISL_3299337	16	B.1.1.7	Alpha
EPI_ISL_3299329	16	B.1.1.7	Alpha
EPI_ISL_3299255	16	B.1.1.7	Alpha
EPI_ISL_3299305	16	B.1.1.7	Alpha
EPI_ISL_3299315	16	B.1.1.7	Alpha
EPI_ISL_3299352	16	B.1.1.7	Alpha
EPI_ISL_3299308	16	B.1.1.7	Alpha
EPI_ISL_3299260	16	B.1.1.7	Alpha
EPI_ISL_3299310	16	B.1.1.7	Alpha
EPI_ISL_3299374	16	B.1.1.7	Alpha
EPI_ISL_3299371	16	B.1.1.7	Alpha
EPI_ISL_3299372	16	B.1.1.7	Alpha
EPI_ISL_3299394	16	B.1.1.7	Alpha
EPI_ISL_3299290	16	B.1.1.7	Alpha
EPI_ISL_3299334	16	B.1.1.7	Alpha
EPI_ISL_3299280	16	B.1.1.7	Alpha
EPI_ISL_3299346	16	B.1.1.7	Alpha
EPI_ISL_3299417	16	B.1.1.7	Alpha
EPI_ISL_3299320	16	B.1.1.7	Alpha
EPI_ISL_3299408	16	B.1.1.7	Alpha
EPI_ISL_3299409	16	B.1.1.7	Alpha
EPI_ISL_3299385	16	B.1.1.7	Alpha
EPI_ISL_3299328	16	B.1.1.7	Alpha
EPI_ISL_3299338	16	Q.1	Alpha
EPI_ISL_3299279	16	B.1.1.7	Alpha
EPI_ISL_3299413	16	B.1.1.7	Alpha
EPI_ISL_3299293	16	B.1.1.7	Alpha
EPI_ISL_3299416	16	B.1.1.7	Alpha
EPI_ISL_3299253	16	B.1.1.7	Alpha
EPI_ISL_3299373	16	B.1.1.7	Alpha
EPI_ISL_3299354	16	B.1.1.7	Alpha
EPI_ISL_3299412	16	B.1.1.7	Alpha
EPI_ISL_3299353	16	B.1.1.7	Alpha
EPI_ISL_3299386	16	B.1.1.7	Alpha
EPI_ISL_3299267	16	B.1.1.7	Alpha
EPI_ISL_3299274	16	B.1.1.7	Alpha
EPI_ISL_3299400	16	B.1.1.7	Alpha
EPI_ISL_3299401	16	Q.1	Alpha
EPI_ISL_3299335	16	Q.1	Alpha
EPI_ISL_3299340	16	B.1.1.7	Alpha
EPI_ISL_3299345	16	B.1.1.7	Alpha
EPI_ISL_3299378	16	B.1.1.7	Alpha
EPI_ISL_3299319	16	B.1.1.7	Alpha
EPI_ISL_3299382	16	B.1.1.7	Alpha
EPI_ISL_3299411	16	B.1.1.7	Alpha
EPI_ISL_3299355	16	B.1.1.7	Alpha
EPI_ISL_3299390	16	B.1.1.7	Alpha
EPI_ISL_3299331	16	B.1.1.7	Alpha
EPI_ISL_3299275	16	B.1.1.7	Alpha
EPI_ISL_3299317	16	B.1.1.7	Alpha
EPI_ISL_3299312	16	B.1.1.7	Alpha
EPI_ISL_3299341	16	B.1.1.7	Alpha
EPI_ISL_3299318	16	B.1.1.7	Alpha
EPI_ISL_3299349	16	B.1.1.7	Alpha
EPI_ISL_3299332	16	B.1.1.7	Alpha
EPI_ISL_3299375	16	B.1.1.7	Alpha
EPI_ISL_3299294	16	B.1.351	Beta
EPI_ISL_3299322	16	B.1.1.7	Alpha
EPI_ISL_3299321	16	B.1.258.17	non-VOC
EPI_ISL_3299365	16	B.1.1.7	Alpha
EPI_ISL_3299330	16	B.1.1.7	Alpha
EPI_ISL_3299399	16	B.1.1.7	Alpha
EPI_ISL_3299264	16	B.1.1.7	Alpha
EPI_ISL_3299306	16	B.1.1.7	Alpha
EPI_ISL_3299406	16	B.1.1.7	Alpha
EPI_ISL_3299295	16	Q.1	Alpha
EPI_ISL_3299351	16	B.1.1.7	Alpha
EPI_ISL_3299387	16	Q.1	Alpha
EPI_ISL_3299377	16	B.1.1.7	Alpha
EPI_ISL_3299316	16	B.1.1.7	Alpha
EPI_ISL_3299397	16	B.1.1.7	Alpha
EPI_ISL_3299336	16	B.1.1.7	Alpha
EPI_ISL_3299402	16	B.1.1.7	Alpha
EPI_ISL_3299391	16	B.1.1.7	Alpha
EPI_ISL_3299278	16	B.1.1.7	Alpha
EPI_ISL_3299314	16	B.1.1.7	Alpha
EPI_ISL_3299303	16	Q.1	Alpha
EPI_ISL_3299369	16	B.1.1.7	Alpha
EPI_ISL_3299339	16	B.1.1.7	Alpha
EPI_ISL_3299350	16	B.1.1.7	Alpha
EPI_ISL_3299367	16	B.1.258	non-VOC
EPI_ISL_3299323	16	B.1.1.7	Alpha
EPI_ISL_3299381	16	Q.1	Alpha
EPI_ISL_3299333	16	B.1.1.7	Alpha
EPI_ISL_3299415	16	B.1.1.7	Alpha
EPI_ISL_3299254	16	B.1.1.7	Alpha
EPI_ISL_3299383	16	B.1.1.7	Alpha
EPI_ISL_3299368	16	B.1.1.7	Alpha
EPI_ISL_3299247	16	Q.4	Alpha
EPI_ISL_3299384	16	B.1.1.7	Alpha
EPI_ISL_3299395	16	B.1.1.7	Alpha
EPI_ISL_3299366	16	B.1.1.7	Alpha
EPI_ISL_3299414	16	B.1.1.7	Alpha
EPI_ISL_3299283	16	B.1.1.7	Alpha
EPI_ISL_3299343	16	B.1.1.7	Alpha
EPI_ISL_3299512	17	B.1.1.7	Alpha
EPI_ISL_3299484	17	B.1.1.7	Alpha
EPI_ISL_3299556	17	B.1.1.7	Alpha
EPI_ISL_3299487	17	B.1.1.7	Alpha
EPI_ISL_3299498	17	B.1.1.7	Alpha
EPI_ISL_3299458	17	B.1.1.7	Alpha
EPI_ISL_3299485	17	B.1.1.7	Alpha
EPI_ISL_3299468	17	B.1.1.7	Alpha
EPI_ISL_3299557	17	B.1.1.7	Alpha
EPI_ISL_3299523	17	B.1.1.7	Alpha
EPI_ISL_3299453	17	B.1.1.7	Alpha
EPI_ISL_3299533	17	B.1.1.7	Alpha
EPI_ISL_3299445	17	B.1.1.7	Alpha
EPI_ISL_3299503	17	B.1.1.7	Alpha
EPI_ISL_3299527	17	B.1.1.7	Alpha
EPI_ISL_3299547	17	B.1.1.7	Alpha
EPI_ISL_3299542	17	B.1.1.7	Alpha
EPI_ISL_3299473	17	B.1.1.7	Alpha
EPI_ISL_3299548	17	B.1.1.7	Alpha
EPI_ISL_3299480	17	B.1.1.7	Alpha
EPI_ISL_3299481	17	B.1.1.7	Alpha
EPI_ISL_3299539	17	B.1.1.7	Alpha
EPI_ISL_3299555	17	B.1.1.7	Alpha
EPI_ISL_3299583	17	B.1.1.7	Alpha
EPI_ISL_3299534	17	B.1.1.7	Alpha
EPI_ISL_3299545	17	B.1.1.7	Alpha
EPI_ISL_3299504	17	B.1.1.7	Alpha
EPI_ISL_3299549	17	B.1.1.7	Alpha
EPI_ISL_3299461	17	B.1.1.7	Alpha
EPI_ISL_3299521	17	B.1.1.7	Alpha
EPI_ISL_3299459	17	B.1.1.7	Alpha
EPI_ISL_3299477	17	B.1.1.7	Alpha
EPI_ISL_3299524	17	B.1.1.7	Alpha
EPI_ISL_3299448	17	B.1.1.7	Alpha
EPI_ISL_3299576	17	B.1.1.7	Alpha
EPI_ISL_3299579	17	B.1.1.7	Alpha
EPI_ISL_3299449	17	B.1.1.7	Alpha
EPI_ISL_3299452	17	B.1.1.7	Alpha
EPI_ISL_3299489	17	None	None
EPI_ISL_3299531	17	B.1.1.7	Alpha
EPI_ISL_3299577	17	B.1.1.7	Alpha
EPI_ISL_3299540	17	Q.1	Alpha
EPI_ISL_3299535	17	B.1.351	Beta
EPI_ISL_3299495	17	B.1.1.7	Alpha
EPI_ISL_3299519	17	B.1.1.7	Alpha
EPI_ISL_3299526	17	B.1.1.7	Alpha
EPI_ISL_3299578	17	B.1.1.7	Alpha
EPI_ISL_3299493	17	None	None
EPI_ISL_3299573	17	B.1.1.7	Alpha
EPI_ISL_3299528	17	B.1.1.7	Alpha
EPI_ISL_3299457	17	B.1.1.7	Alpha
EPI_ISL_3299520	17	Q.1	Alpha
EPI_ISL_3299488	17	B.1.1.7	Alpha
EPI_ISL_3299497	17	B.1.1.7	Alpha
EPI_ISL_3299475	17	B.1.1.7	Alpha
EPI_ISL_3299525	17	B.1.1.7	Alpha
EPI_ISL_3299447	17	B.1.1.7	Alpha
EPI_ISL_3299558	17	B.1.1.7	Alpha
EPI_ISL_3299518	17	B.1.1.7	Alpha
EPI_ISL_3299529	17	B.1.1.7	Alpha
EPI_ISL_3299541	17	B.1.1.7	Alpha
EPI_ISL_3299490	17	B.1.1.7	Alpha
EPI_ISL_3299536	17	B.1.1.7	Alpha
EPI_ISL_3299460	17	B.1.1.7	Alpha
EPI_ISL_3299494	17	B.1.1.7	Alpha
EPI_ISL_3299522	17	B.1.1.7	Alpha
EPI_ISL_3299476	17	B.1.1.7	Alpha
EPI_ISL_3299470	17	B.1.1.7	Alpha
EPI_ISL_3299574	17	B.1.1.7	Alpha
EPI_ISL_3299491	17	B.1.1.7	Alpha
EPI_ISL_3299454	17	B.1.1.7	Alpha
EPI_ISL_3299532	17	B.1.1.7	Alpha
EPI_ISL_3299530	17	B.1.1.7	Alpha
EPI_ISL_3299501	17	B.1.1.7	Alpha
EPI_ISL_3299467	17	B.1.1.7	Alpha
EPI_ISL_3299444	17	B.1.1.7	Alpha
EPI_ISL_3299567	17	B.1.1.7	Alpha
EPI_ISL_3299511	17	Q.4	Alpha
EPI_ISL_3299553	17	B.1.1.7	Alpha
EPI_ISL_3299456	17	B.1.1.7	Alpha
EPI_ISL_3299559	17	B.1.1.7	Alpha
EPI_ISL_3299571	17	B.1.1.7	Alpha
EPI_ISL_3299543	17	B.1.1.7	Alpha
EPI_ISL_3299562	17	B.1.1.7	Alpha
EPI_ISL_3299515	17	B.1.1.7	Alpha
EPI_ISL_3299486	17	Q.4	Alpha
EPI_ISL_3299499	17	B.1.1.7	Alpha
EPI_ISL_3299505	17	B.1.1.7	Alpha
EPI_ISL_3299537	17	B.1.1.7	Alpha
EPI_ISL_3299466	17	B.1.1.7	Alpha
EPI_ISL_3299472	17	B.1.1.7	Alpha
EPI_ISL_3299546	17	B.1.1.7	Alpha
EPI_ISL_3299544	17	B.1.1.7	Alpha
EPI_ISL_3299500	17	B.1.1.7	Alpha
EPI_ISL_3299550	17	B.1.1.7	Alpha
EPI_ISL_3299538	17	B.1.1.7	Alpha
EPI_ISL_3299496	17	B.1.1.7	Alpha
EPI_ISL_3299469	17	B.1.1.7	Alpha
EPI_ISL_3299552	17	B.1.1.7	Alpha
EPI_ISL_3299551	17	B.1.1.7	Alpha
EPI_ISL_3299575	17	B.1.1.7	Alpha
EPI_ISL_3299554	17	B.1.1.7	Alpha
EPI_ISL_3299507	17	B.1.1.7	Alpha
EPI_ISL_3299584	17	B.1.1.7	Alpha
EPI_ISL_3299566	17	Q.4	Alpha
EPI_ISL_3299563	17	B.1.1.7	Alpha
EPI_ISL_3299439	17	B.1.1.7	Alpha
EPI_ISL_3299479	17	B.1.1.7	Alpha
EPI_ISL_3299560	17	B.1.1.7	Alpha
EPI_ISL_3299462	17	B.1.1.7	Alpha
EPI_ISL_3299446	17	B.1.1.7	Alpha
EPI_ISL_3299589	17	B.1.1.7	Alpha
EPI_ISL_3299483	17	B.1.1.7	Alpha
EPI_ISL_3299478	17	B.1.1.7	Alpha
EPI_ISL_3299590	17	P.1.16	Gamma
EPI_ISL_3267717	17	P.1.16	Gamma
EPI_ISL_3299580	17	B.1.1.7	Alpha
EPI_ISL_3299568	17	B.1.1.7	Alpha
EPI_ISL_3299588	17	B.1.1.7	Alpha
EPI_ISL_3299465	17	B.1.1.7	Alpha
EPI_ISL_3299587	17	B.1.1.7	Alpha
EPI_ISL_3299586	17	B.1.1.7	Alpha
EPI_ISL_3299438	17	B.1.1.7	Alpha
EPI_ISL_3299581	17	Q.1	Alpha
EPI_ISL_3299508	17	B.1.1.7	Alpha
EPI_ISL_3299502	17	B.1.1.7	Alpha
EPI_ISL_3299509	17	B.1.1.7	Alpha
EPI_ISL_3299565	17	B.1.1.7	Alpha
EPI_ISL_3299510	17	B.1.1.7	Alpha
EPI_ISL_3299591	17	B.1.1.7	Alpha
EPI_ISL_3267718	17	B.1.1.7	Alpha
EPI_ISL_3299506	17	B.1.1.7	Alpha
EPI_ISL_3299572	17	B.1.1.7	Alpha
EPI_ISL_3299564	17	B.1.1.7	Alpha
EPI_ISL_3299585	17	None	None
EPI_ISL_3299451	17	B.1.1.7	Alpha
EPI_ISL_3299455	17	B.1.351	Beta
EPI_ISL_3299561	17	B.1.1.7	Alpha
EPI_ISL_3299582	17	B.1.1.7	Alpha
EPI_ISL_3299570	17	B.1.1.7	Alpha
EPI_ISL_3299464	17	B.1.1.7	Alpha
EPI_ISL_3299436	17	B.1.1.7	Alpha
EPI_ISL_3299482	17	B.1.1.7	Alpha
EPI_ISL_3267719	17	B.1.1	non-VOC
EPI_ISL_3299592	17	B.1.1	non-VOC
EPI_ISL_3299431	17	B.1.1.7	Alpha
EPI_ISL_3299516	17	B.1.1.7	Alpha
EPI_ISL_3299474	17	B.1.1.7	Alpha
EPI_ISL_3299514	17	B.1.1.7	Alpha
EPI_ISL_3299513	17	B.1.1.7	Alpha
EPI_ISL_3299434	17	B.1.1.7	Alpha
EPI_ISL_3299441	17	B.1.1.7	Alpha
EPI_ISL_3267720	17	B.1.258	non-VOC
EPI_ISL_3299593	17	B.1.258	non-VOC
EPI_ISL_3299433	17	B.1.1.7	Alpha
EPI_ISL_3299442	17	B.1.1.7	Alpha
EPI_ISL_3299437	17	B.1.1.7	Alpha
EPI_ISL_3299463	17	B.1.1.7	Alpha
EPI_ISL_3299435	17	B.1.1.7	Alpha
EPI_ISL_3299450	17	B.1.1.7	Alpha
EPI_ISL_3299443	17	B.1.1.7	Alpha
EPI_ISL_3299594	17	B.1.1	non-VOC
EPI_ISL_3267721	17	B.1.1	non-VOC
EPI_ISL_3299471	17	B.1.1.7	Alpha
EPI_ISL_3299569	17	B.1.258	non-VOC
EPI_ISL_3299440	17	B.1.1.7	Alpha
EPI_ISL_3299517	17	B.1.1.7	Alpha
EPI_ISL_3299432	17	B.1.1.7	Alpha
EPI_ISL_3299492	17	B.1.1.7	Alpha
EPI_ISL_5437234	18	B.1.1.7	Alpha
EPI_ISL_5437226	18	B.1.1.7	Alpha
EPI_ISL_5437182	18	B.1.1.7	Alpha
EPI_ISL_5437200	18	B.1.1.7	Alpha
EPI_ISL_5437246	18	B.1.1.7	Alpha
EPI_ISL_5437257	18	B.1.1.7	Alpha
EPI_ISL_5437227	18	B.1.1.7	Alpha
EPI_ISL_5437235	18	B.1.1.7	Alpha
EPI_ISL_5437168	18	B.1.1.7	Alpha
EPI_ISL_5437284	18	B.1.1.7	Alpha
EPI_ISL_5437272	18	Q.4	Alpha
EPI_ISL_5437239	18	B.1.1.7	Alpha
EPI_ISL_5437261	18	B.1.1.7	Alpha
EPI_ISL_5437276	18	B.1.1.7	Alpha
EPI_ISL_5437204	18	B.1.1.7	Alpha
EPI_ISL_5437169	18	B.1.351	Beta
EPI_ISL_5437281	18	B.1.1.7	Alpha
EPI_ISL_5437201	18	B.1.1.7	Alpha
EPI_ISL_5437259	18	B.1.1.7	Alpha
EPI_ISL_5437289	18	B.1.1.7	Alpha
EPI_ISL_5437270	18	B.1.1.7	Alpha
EPI_ISL_5437290	18	B.1.1.7	Alpha
EPI_ISL_5437188	18	B.1.1.7	Alpha
EPI_ISL_5437198	18	B.1.1.7	Alpha
EPI_ISL_5437197	18	B.1.1.7	Alpha
EPI_ISL_5437194	18	B.1.351	Beta
EPI_ISL_5437269	18	B.1.1.7	Alpha
EPI_ISL_5437244	18	B.1.351	Beta
EPI_ISL_5437193	18	B.1.351	Beta
EPI_ISL_5437225	18	B.1.1.7	Alpha
EPI_ISL_5437228	18	B.1.1.7	Alpha
EPI_ISL_5437245	18	B.1.1.7	Alpha
EPI_ISL_5437229	18	B.1.1.7	Alpha
EPI_ISL_5437171	18	B.1.1.7	Alpha
EPI_ISL_5437282	18	B.1.351	Beta
EPI_ISL_5437285	18	B.1.1.7	Alpha
EPI_ISL_5437218	18	B.1.351	Beta
EPI_ISL_5437190	18	B.1.1.7	Alpha
EPI_ISL_5437250	18	B.1.1.7	Alpha
EPI_ISL_5437230	18	B.1.1.7	Alpha
EPI_ISL_5437236	18	B.1.1.7	Alpha
EPI_ISL_5437196	18	B.1.1.7	Alpha
EPI_ISL_5437191	18	Q.1	Alpha
EPI_ISL_5437199	18	B.1.1.7	Alpha
EPI_ISL_5437271	18	B.1.1.7	Alpha
EPI_ISL_5437255	18	B.1.1.7	Alpha
EPI_ISL_5437237	18	B.1.1.7	Alpha
EPI_ISL_5437195	18	B.1.1.7	Alpha
EPI_ISL_5437231	18	B.1.1.7	Alpha
EPI_ISL_5437286	18	B.1.1.7	Alpha
EPI_ISL_5437232	18	B.1.1.7	Alpha
EPI_ISL_5437238	18	B.1.1.7	Alpha
EPI_ISL_5437203	18	B.1.1.7	Alpha
EPI_ISL_5437252	18	B.1.1.7	Alpha
EPI_ISL_5437189	18	B.1.1.7	Alpha
EPI_ISL_5437223	18	B.1.1.7	Alpha
EPI_ISL_5437187	18	B.1.1.7	Alpha
EPI_ISL_5437172	18	B.1.1.7	Alpha
EPI_ISL_5437192	18	B.1.1.7	Alpha
EPI_ISL_5437279	18	B.1.1.7	Alpha
EPI_ISL_5437253	18	B.1.1.7	Alpha
EPI_ISL_5437242	18	B.1.1.7	Alpha
EPI_ISL_5437205	18	B.1.1.7	Alpha
EPI_ISL_5437240	18	B.1.1.7	Alpha
EPI_ISL_5437183	18	B.1.1.7	Alpha
EPI_ISL_5437287	18	B.1.1.7	Alpha
EPI_ISL_5437277	18	B.1.1.7	Alpha
EPI_ISL_5437251	18	B.1.1.7	Alpha
EPI_ISL_5437288	18	B.1.1.7	Alpha
EPI_ISL_5437207	18	B.1.1.7	Alpha
EPI_ISL_5437260	18	Q.4	Alpha
EPI_ISL_5437221	18	B.1.1.7	Alpha
EPI_ISL_5437275	18	B.1.1.7	Alpha
EPI_ISL_5437173	18	B.1.1.7	Alpha
EPI_ISL_5437170	18	B.1.1.7	Alpha
EPI_ISL_5437248	18	B.1.1.7	Alpha
EPI_ISL_5437164	18	B.1.1.7	Alpha
EPI_ISL_5437264	18	B.1.1.7	Alpha
EPI_ISL_5437249	18	B.1.1.7	Alpha
EPI_ISL_5437174	18	B.1.1.7	Alpha
EPI_ISL_5437247	18	B.1.1.7	Alpha
EPI_ISL_5437202	18	Q.1	Alpha
EPI_ISL_5437268	18	B.1.1.7	Alpha
EPI_ISL_5437210	18	B.1.1.7	Alpha
EPI_ISL_5437283	18	B.1.1.7	Alpha
EPI_ISL_5437254	18	B.1.1.7	Alpha
EPI_ISL_5437175	18	B.1.1.7	Alpha
EPI_ISL_5437262	18	B.1.1.7	Alpha
EPI_ISL_5437241	18	B.1.1.7	Alpha
EPI_ISL_5437176	18	B.1.1.7	Alpha
EPI_ISL_5437219	18	B.1.1.7	Alpha
EPI_ISL_5437215	18	B.1.1.7	Alpha
EPI_ISL_5437177	18	B.1.1.7	Alpha
EPI_ISL_5437178	18	B.1.1.7	Alpha
EPI_ISL_5437165	18	B.1.1.7	Alpha
EPI_ISL_5437233	18	B.1.1.7	Alpha
EPI_ISL_5437186	18	B.1.1.7	Alpha
EPI_ISL_5437258	18	B.1.1.7	Alpha
EPI_ISL_5437167	18	B.1.1.7	Alpha
EPI_ISL_5437179	18	B.1.1.7	Alpha
EPI_ISL_5437263	18	B.1.1.7	Alpha
EPI_ISL_5437213	18	B.1.1.7	Alpha
EPI_ISL_5437180	18	B.1.1.7	Alpha
EPI_ISL_5437184	18	B.1.1.7	Alpha
EPI_ISL_5437243	18	B.1.1.7	Alpha
EPI_ISL_5437217	18	B.1.1.7	Alpha
EPI_ISL_5437280	18	B.1.1.7	Alpha
EPI_ISL_5437181	18	B.1.1.7	Alpha
EPI_ISL_5437278	18	B.1.1.7	Alpha
EPI_ISL_5437166	18	B.1.1.7	Alpha
EPI_ISL_5437216	18	B.1.1.7	Alpha
EPI_ISL_5437206	18	B.1.1.7	Alpha
EPI_ISL_5437256	18	B.1.1.7	Alpha
EPI_ISL_5437224	18	B.1.1.7	Alpha
EPI_ISL_5437212	18	B.1.1.7	Alpha
EPI_ISL_5437273	18	B.1.1.7	Alpha
EPI_ISL_5437214	18	B.1.1.7	Alpha
EPI_ISL_5437274	18	B.1.1.7	Alpha
EPI_ISL_5437222	18	B.1.1.7	Alpha
EPI_ISL_5437185	18	B.1.1.7	Alpha
EPI_ISL_5437220	18	B.1.1.7	Alpha
EPI_ISL_5437211	18	None	None
EPI_ISL_5437208	18	None	None
EPI_ISL_5437209	18	B.1.1.7	Alpha
EPI_ISL_5433564	19	B.1.351	Beta
EPI_ISL_5433552	19	B.1.1.7	Alpha
EPI_ISL_5433621	19	B.1.1.7	Alpha
EPI_ISL_5433566	19	B.1.1.7	Alpha
EPI_ISL_5433558	19	B.1.351	Beta
EPI_ISL_5433561	19	B.1.1.7	Alpha
EPI_ISL_5433546	19	B.1.1.7	Alpha
EPI_ISL_5433565	19	B.1.1.7	Alpha
EPI_ISL_5433567	19	B.1.1.7	Alpha
EPI_ISL_5433568	19	B.1.1.7	Alpha
EPI_ISL_5433632	19	B.1.1.7	Alpha
EPI_ISL_5433619	19	B.1.1.7	Alpha
EPI_ISL_5433569	19	B.1.1.7	Alpha
EPI_ISL_5433659	19	B.1.351	Beta
EPI_ISL_5433631	19	B.1.1.7	Alpha
EPI_ISL_5433617	19	B.1.1.7	Alpha
EPI_ISL_5433610	19	B.1.1.7	Alpha
EPI_ISL_5433625	19	B.1.1.7	Alpha
EPI_ISL_5433623	19	B.1.1.7	Alpha
EPI_ISL_5433570	19	B.1.1.7	Alpha
EPI_ISL_5433571	19	B.1.1.7	Alpha
EPI_ISL_5433609	19	B.1.1.7	Alpha
EPI_ISL_5433615	19	B.1.1.7	Alpha
EPI_ISL_5433601	19	B.1.1.7	Alpha
EPI_ISL_5433626	19	B.1.1.7	Alpha
EPI_ISL_5433572	19	B.1.1.7	Alpha
EPI_ISL_5433662	19	B.1.1.7	Alpha
EPI_ISL_5433560	19	B.1.1.7	Alpha
EPI_ISL_5433562	19	B.1.1.7	Alpha
EPI_ISL_5433627	19	B.1.1.7	Alpha
EPI_ISL_5433614	19	B.1.1.7	Alpha
EPI_ISL_5433637	19	B.1.1.7	Alpha
EPI_ISL_5433573	19	B.1.1.7	Alpha
EPI_ISL_5433574	19	B.1.1.7	Alpha
EPI_ISL_5433618	19	B.1.1.7	Alpha
EPI_ISL_5433605	19	B.1.1.7	Alpha
EPI_ISL_5433652	19	B.1.1.7	Alpha
EPI_ISL_5433575	19	B.1.1.7	Alpha
EPI_ISL_5433611	19	B.1.1.7	Alpha
EPI_ISL_5433628	19	Q.1	Alpha
EPI_ISL_5433576	19	B.1.1.7	Alpha
EPI_ISL_5433602	19	B.1.1.7	Alpha
EPI_ISL_5433607	19	B.1.1.7	Alpha
EPI_ISL_5433629	19	B.1.1.7	Alpha
EPI_ISL_5433577	19	B.1.1.7	Alpha
EPI_ISL_5433578	19	B.1.1.7	Alpha
EPI_ISL_5433633	19	B.1.1.7	Alpha
EPI_ISL_5433603	19	B.1.1.7	Alpha
EPI_ISL_5433630	19	B.1.1.7	Alpha
EPI_ISL_5433563	19	B.1.1.7	Alpha
EPI_ISL_5433557	19	B.1.1.7	Alpha
EPI_ISL_5433613	19	B.1.1.7	Alpha
EPI_ISL_5433651	19	B.1.1.7	Alpha
EPI_ISL_5433579	19	B.1.1.7	Alpha
EPI_ISL_5433580	19	B.1.1.7	Alpha
EPI_ISL_5433581	19	B.1.1.7	Alpha
EPI_ISL_5433582	19	Q.4	Alpha
EPI_ISL_5433663	19	B.1.1.7	Alpha
EPI_ISL_5433583	19	B.1.1.7	Alpha
EPI_ISL_5433547	19	B.1.1.7	Alpha
EPI_ISL_5433553	19	B.1.1.7	Alpha
EPI_ISL_5433642	19	B.1.1.7	Alpha
EPI_ISL_5433664	19	B.1.1.7	Alpha
EPI_ISL_5433616	19	B.1.1.7	Alpha
EPI_ISL_5433584	19	B.1.1.7	Alpha
EPI_ISL_5433624	19	B.1.1.7	Alpha
EPI_ISL_5433622	19	B.1.1.7	Alpha
EPI_ISL_5433585	19	B.1.1.7	Alpha
EPI_ISL_5433559	19	B.1.1.7	Alpha
EPI_ISL_5433586	19	B.1.1.7	Alpha
EPI_ISL_5433608	19	B.1.1.7	Alpha
EPI_ISL_5433643	19	B.1.1.7	Alpha
EPI_ISL_5433640	19	B.1.1.7	Alpha
EPI_ISL_5433635	19	B.1.1.7	Alpha
EPI_ISL_5433587	19	B.1.1.7	Alpha
EPI_ISL_5433588	19	B.1.1.7	Alpha
EPI_ISL_5433589	19	B.1.1.7	Alpha
EPI_ISL_5433620	19	B.1.1.7	Alpha
EPI_ISL_5433556	19	B.1.1.7	Alpha
EPI_ISL_5433644	19	B.1.1.7	Alpha
EPI_ISL_5433658	19	B.1.1.7	Alpha
EPI_ISL_5433634	19	B.1.1.7	Alpha
EPI_ISL_5433638	19	B.1.1.7	Alpha
EPI_ISL_5433655	19	B.1.1.7	Alpha
EPI_ISL_5433657	19	B.1.1.7	Alpha
EPI_ISL_5433590	19	B.1.1.7	Alpha
EPI_ISL_5433548	19	B.1.1.7	Alpha
EPI_ISL_5433660	19	Q.1	Alpha
EPI_ISL_5433604	19	B.1.1.7	Alpha
EPI_ISL_5433591	19	B.1.1.7	Alpha
EPI_ISL_5433606	19	B.1.1.7	Alpha
EPI_ISL_5433592	19	B.1.1.7	Alpha
EPI_ISL_5433550	19	B.1.1.7	Alpha
EPI_ISL_5433645	19	B.1.1.7	Alpha
EPI_ISL_5433555	19	B.1.1.7	Alpha
EPI_ISL_5433641	19	Q.1	Alpha
EPI_ISL_5433639	19	B.1.1.7	Alpha
EPI_ISL_5433544	19	B.1.1.7	Alpha
EPI_ISL_5433593	19	B.1.1.7	Alpha
EPI_ISL_5433554	19	B.1.1.7	Alpha
EPI_ISL_5433594	19	B.1.1.7	Alpha
EPI_ISL_5433595	19	B.1.1.7	Alpha
EPI_ISL_5433654	19	B.1.1.7	Alpha
EPI_ISL_5433596	19	B.1.1.7	Alpha
EPI_ISL_5433636	19	B.1.1.7	Alpha
EPI_ISL_5433661	19	B.1.1.7	Alpha
EPI_ISL_5433612	19	B.1.1.7	Alpha
EPI_ISL_5433597	19	B.1.1.7	Alpha
EPI_ISL_5433598	19	B.1.1.7	Alpha
EPI_ISL_5433599	19	B.1.1.7	Alpha
EPI_ISL_5433549	19	B.1.1.7	Alpha
EPI_ISL_5433646	19	B.1.1.7	Alpha
EPI_ISL_5433656	19	B.1.1.7	Alpha
EPI_ISL_5433545	19	B.1.1.7	Alpha
EPI_ISL_5433653	19	B.1.1.7	Alpha
EPI_ISL_5433551	19	B.1.1.7	Alpha
EPI_ISL_5433600	19	B.1.1.7	Alpha
EPI_ISL_5406506	20	B.1.1.7	Alpha
EPI_ISL_5406507	20	B.1.351	Beta
EPI_ISL_5406508	20	B.1.1.7	Alpha
EPI_ISL_5406509	20	B.1.1.7	Alpha
EPI_ISL_5406510	20	Q.1	Alpha
EPI_ISL_5406511	20	B.1.1.7	Alpha
EPI_ISL_5406512	20	B.1.1.7	Alpha
EPI_ISL_5406513	20	B.1.1.7	Alpha
EPI_ISL_5406514	20	B.1.1.7	Alpha
EPI_ISL_5406515	20	Q.1	Alpha
EPI_ISL_5406516	20	B.1.1.7	Alpha
EPI_ISL_5406517	20	B.1.1.7	Alpha
EPI_ISL_5406518	20	B.1.1.7	Alpha
EPI_ISL_5406519	20	B.1.1.7	Alpha
EPI_ISL_5406520	20	B.1.1.7	Alpha
EPI_ISL_5406521	20	B.1.1.7	Alpha
EPI_ISL_5406522	20	B.1.1.7	Alpha
EPI_ISL_5406523	20	B.1.1.7	Alpha
EPI_ISL_5406524	20	Q.1	Alpha
EPI_ISL_5406525	20	B.1.1.7	Alpha
EPI_ISL_5406526	20	B.1.1.7	Alpha
EPI_ISL_5406527	20	B.1.1.7	Alpha
EPI_ISL_5406528	20	B.1.1.7	Alpha
EPI_ISL_5406529	20	B.1.1.7	Alpha
EPI_ISL_5406530	20	B.1.1.7	Alpha
EPI_ISL_5406531	20	B.1.1.7	Alpha
EPI_ISL_5406532	20	B.1.1.7	Alpha
EPI_ISL_5406533	20	B.1.1.7	Alpha
EPI_ISL_5406534	20	B.1.1.7	Alpha
EPI_ISL_5406535	20	B.1.1.7	Alpha
EPI_ISL_5406536	20	B.1.1.7	Alpha
EPI_ISL_5406537	20	B.1.1.7	Alpha
EPI_ISL_5406538	20	B.1.1.7	Alpha
EPI_ISL_5406539	20	B.1.1.7	Alpha
EPI_ISL_5406540	20	B.1.1.7	Alpha
EPI_ISL_5406541	20	B.1.1.7	Alpha
EPI_ISL_5406542	20	B.1.1.7	Alpha
EPI_ISL_5406543	20	B.1.1.7	Alpha
EPI_ISL_5406544	20	B.1.1.7	Alpha
EPI_ISL_5406545	20	B.1.1.7	Alpha
EPI_ISL_5406546	20	B.1.1.7	Alpha
EPI_ISL_5406547	20	B.1.1.7	Alpha
EPI_ISL_5406548	20	B.1.1.7	Alpha
EPI_ISL_5406549	20	B.1.1.7	Alpha
EPI_ISL_5406550	20	B.1.1.7	Alpha
EPI_ISL_5406551	20	B.1.1.7	Alpha
EPI_ISL_5406552	20	B.1.1.7	Alpha
EPI_ISL_5406553	20	B.1.1.7	Alpha
EPI_ISL_5406554	20	B.1.1.7	Alpha
EPI_ISL_5406555	20	B.1.1.7	Alpha
EPI_ISL_5406556	20	C.36.3	non-VOC
EPI_ISL_5406557	20	B.1.1.7	Alpha
EPI_ISL_5406558	20	B.1.1.7	Alpha
EPI_ISL_5406559	20	B.1.1.7	Alpha
EPI_ISL_5406560	20	B.1.1.7	Alpha
EPI_ISL_5406561	20	B.1.1	non-VOC
EPI_ISL_5406562	20	B.1.1.7	Alpha
EPI_ISL_5406563	20	Q.4	Alpha
EPI_ISL_5406564	20	B.1.1.7	Alpha
EPI_ISL_5406565	20	B.1.1.7	Alpha
EPI_ISL_5406566	20	B.1.1.7	Alpha
EPI_ISL_5406567	20	B.1.1.7	Alpha
EPI_ISL_5406568	20	B.1.1.7	Alpha
EPI_ISL_5406569	20	AY.122	Delta
EPI_ISL_5406570	20	AY.122	Delta
EPI_ISL_5406571	20	B.1.1.7	Alpha
EPI_ISL_5406572	20	B.1.1.7	Alpha
EPI_ISL_5406573	20	B.1.1.7	Alpha
EPI_ISL_5406574	20	B.1.1.7	Alpha
EPI_ISL_5406575	20	Q.1	Alpha
EPI_ISL_5406576	20	B.1.1.7	Alpha
EPI_ISL_5406577	20	B.1.1.7	Alpha
EPI_ISL_5406578	20	B.1.1.7	Alpha
EPI_ISL_5406579	20	B.1.1.7	Alpha
EPI_ISL_5406580	20	B.1.1.7	Alpha
EPI_ISL_5406581	20	B.1.1.7	Alpha
EPI_ISL_5406582	20	B.1.1.7	Alpha
EPI_ISL_5406583	20	B.1.1.7	Alpha
EPI_ISL_5406584	20	B.1.1.7	Alpha
EPI_ISL_5406585	20	B.1.1.7	Alpha
EPI_ISL_5406586	20	Q.4	Alpha
EPI_ISL_5406587	20	B.1.1.7	Alpha
EPI_ISL_5406588	20	B.1.1.7	Alpha
EPI_ISL_5406589	20	B.1.1.7	Alpha
EPI_ISL_5406590	20	B.1.1.7	Alpha
EPI_ISL_5406591	20	B.1.1.7	Alpha
EPI_ISL_5406592	20	B.1.1.7	Alpha
EPI_ISL_5406596	20	B.1.1.7	Alpha
EPI_ISL_5406597	20	B.1.1.7	Alpha
EPI_ISL_5406598	20	B.1.1.7	Alpha
EPI_ISL_5406599	20	B.1.1.7	Alpha
EPI_ISL_5406600	20	B.1.1.7	Alpha
EPI_ISL_5406601	20	B.1.1.7	Alpha
EPI_ISL_5406602	20	B.1.1.7	Alpha
EPI_ISL_5406603	20	B.1.1.7	Alpha
EPI_ISL_5406604	20	B.1.1.7	Alpha
EPI_ISL_5406605	20	B.1.1.7	Alpha
EPI_ISL_5406606	20	B.1.1.7	Alpha
EPI_ISL_5406607	20	B.1.1.7	Alpha
EPI_ISL_5406608	20	B.1.1.7	Alpha
EPI_ISL_5406609	21	B.1.1.7	Alpha
EPI_ISL_5406610	21	B.1.1.7	Alpha
EPI_ISL_5406611	21	B.1.1.7	Alpha
EPI_ISL_5406612	21	Q.1	Alpha
EPI_ISL_5406613	21	B.1.1.7	Alpha
EPI_ISL_5406614	21	B.1.1.7	Alpha
EPI_ISL_5406615	21	B.1.1.7	Alpha
EPI_ISL_5406616	21	B.1.1.7	Alpha
EPI_ISL_5406617	21	B.1.1.7	Alpha
EPI_ISL_5406618	21	B.1.1.7	Alpha
EPI_ISL_5406619	21	B.1.1.7	Alpha
EPI_ISL_5406620	21	B.1.1.7	Alpha
EPI_ISL_5406621	21	B.1.1.7	Alpha
EPI_ISL_5406622	21	B.1.1.7	Alpha
EPI_ISL_5406623	21	B.1.1.7	Alpha
EPI_ISL_5406624	21	B.1.1.7	Alpha
EPI_ISL_5406625	21	B.1.1.7	Alpha
EPI_ISL_5406630	21	B.1.1.7	Alpha
EPI_ISL_5406631	21	B.1.1.7	Alpha
EPI_ISL_5406632	21	B.1.1.7	Alpha
EPI_ISL_5406633	21	B.1.1.7	Alpha
EPI_ISL_5406634	21	B.1.1.7	Alpha
EPI_ISL_5406635	21	B.1.1.7	Alpha
EPI_ISL_5406636	21	B.1.1.7	Alpha
EPI_ISL_5406637	21	B.1.1.7	Alpha
EPI_ISL_5406638	21	B.1.1.7	Alpha
EPI_ISL_5406639	21	B.1.1.7	Alpha
EPI_ISL_5406640	21	B.1.1.7	Alpha
EPI_ISL_5406641	21	B.1.1.7	Alpha
EPI_ISL_5406642	21	B.1.1.7	Alpha
EPI_ISL_5406643	21	B.1.1.7	Alpha
EPI_ISL_5406644	21	B.1.1.7	Alpha
EPI_ISL_5406645	21	B.1.1.7	Alpha
EPI_ISL_5406646	21	B.1.1.7	Alpha
EPI_ISL_5406647	21	B.1.1.7	Alpha
EPI_ISL_5406648	21	B.1.1.7	Alpha
EPI_ISL_5406649	21	B.1.1.7	Alpha
EPI_ISL_5406650	21	B.1.1.7	Alpha
EPI_ISL_5406651	21	B.1.1.7	Alpha
EPI_ISL_5406652	21	B.1.1.7	Alpha
EPI_ISL_5406653	21	B.1.1.7	Alpha
EPI_ISL_5333855	22	B.1.1.7	Alpha
EPI_ISL_5333841	22	B.1.1.7	Alpha
EPI_ISL_5333834	22	B.1.351.3	non-VOC
EPI_ISL_5333885	22	AY.122	Delta
EPI_ISL_5333840	22	None	None
EPI_ISL_5333868	22	B.1.1.7	Alpha
EPI_ISL_5333833	22	B.1.1.7	Alpha
EPI_ISL_5333850	22	None	None
EPI_ISL_5333843	22	B.1.1.7	Alpha
EPI_ISL_5333862	22	Q.1	Alpha
EPI_ISL_5333880	22	B.1.351.3	non-VOC
EPI_ISL_5333860	22	B.1.1.7	Alpha
EPI_ISL_5333849	22	B.1.1.7	Alpha
EPI_ISL_5333886	22	B.1.1.7	Alpha
EPI_ISL_5333869	22	B.1.1.7	Alpha
EPI_ISL_5333854	22	B.1.1.7	Alpha
EPI_ISL_5333870	22	Q.4	Alpha
EPI_ISL_5333848	22	B.1.1.7	Alpha
EPI_ISL_5333852	22	B.1.1.7	Alpha
EPI_ISL_5333871	22	B.1.1.7	Alpha
EPI_ISL_5333882	22	B.1.1.7	Alpha
EPI_ISL_5333846	22	B.1.1.7	Alpha
EPI_ISL_5333861	22	B.1.1.7	Alpha
EPI_ISL_5333881	22	B.1	non-VOC
EPI_ISL_5333845	22	B.1.1.7	Alpha
EPI_ISL_5333842	22	B.1.1.7	Alpha
EPI_ISL_5333865	22	B.1.1.7	Alpha
EPI_ISL_5333832	22	B.1.1.7	Alpha
EPI_ISL_5333851	22	B.1.1.7	Alpha
EPI_ISL_5333872	22	B.1.1.7	Alpha
EPI_ISL_5333873	22	B.1.1.7	Alpha
EPI_ISL_5333839	22	B.1.1.7	Alpha
EPI_ISL_5333836	22	B.1.1.7	Alpha
EPI_ISL_5333874	22	B.1.1.7	Alpha
EPI_ISL_5333835	22	B.1.1.7	Alpha
EPI_ISL_5333859	22	B.1.1.7	Alpha
EPI_ISL_5333837	22	B.1.1.7	Alpha
EPI_ISL_5333847	22	B.1.1.7	Alpha
EPI_ISL_5333857	22	B.1.1.7	Alpha
EPI_ISL_5333875	22	B.1.1.7	Alpha
EPI_ISL_5333866	22	B.1.1.7	Alpha
EPI_ISL_5333867	22	B.1.1.7	Alpha
EPI_ISL_5333856	22	B.1.1.7	Alpha
EPI_ISL_5333864	22	B.1.1.7	Alpha
EPI_ISL_5333876	22	B.1.1.7	Alpha
EPI_ISL_5333877	22	B.1.1.7	Alpha
EPI_ISL_5333878	22	B.1.1.7	Alpha
EPI_ISL_5333853	22	B.1.1.7	Alpha
EPI_ISL_5333863	22	Q.1	Alpha
EPI_ISL_5333884	22	B.1.1.7	Alpha
EPI_ISL_5333844	22	B.1.1.7	Alpha
EPI_ISL_5333879	22	B.1.1.7	Alpha
EPI_ISL_5333883	22	B.1.1.7	Alpha
EPI_ISL_5333858	22	Q.4	Alpha
EPI_ISL_5333838	22	B.1.1.7	Alpha
EPI_ISL_5333895	23	AY.33	Delta
EPI_ISL_5333917	23	B.1.1.7	Alpha
EPI_ISL_5333927	23	B.1.1.7	Alpha
EPI_ISL_5333897	23	B.1.1.7	Alpha
EPI_ISL_5333929	23	B.1.1.7	Alpha
EPI_ISL_5333924	23	B.1.1.7	Alpha
EPI_ISL_5333943	23	B.1.1.7	Alpha
EPI_ISL_5333923	23	B.1.1.7	Alpha
EPI_ISL_5333896	23	B.1.1.7	Alpha
EPI_ISL_5333908	23	B.1.1.7	Alpha
EPI_ISL_5333909	23	B.1.1.7	Alpha
EPI_ISL_5333919	23	B.1.1.7	Alpha
EPI_ISL_5333920	23	B.1.1.7	Alpha
EPI_ISL_5333932	23	B.1.1.7	Alpha
EPI_ISL_5333933	23	B.1.1.7	Alpha
EPI_ISL_5333910	23	B.1.1.7	Alpha
EPI_ISL_5333907	23	B.1.1.7	Alpha
EPI_ISL_5333913	23	B.1.1.7	Alpha
EPI_ISL_5333921	23	B.1.1.7	Alpha
EPI_ISL_5333941	23	B.1.1.7	Alpha
EPI_ISL_5333928	23	B.1.1.7	Alpha
EPI_ISL_5333911	23	B.1.1.7	Alpha
EPI_ISL_5333942	23	B.1.1.7	Alpha
EPI_ISL_5333934	23	B.1.1.7	Alpha
EPI_ISL_5333912	23	B.1.1.7	Alpha
EPI_ISL_5333903	23	B.1.1.7	Alpha
EPI_ISL_5333899	23	B.1.1.7	Alpha
EPI_ISL_5333926	23	B.1.1.7	Alpha
EPI_ISL_5333892	23	B.1.1.7	Alpha
EPI_ISL_5333916	23	B.1.1.7	Alpha
EPI_ISL_5333890	23	B.1.1.7	Alpha
EPI_ISL_5333935	23	B.1.1.7	Alpha
EPI_ISL_5333922	23	B.1.1.7	Alpha
EPI_ISL_5333905	23	B.1.1.7	Alpha
EPI_ISL_5333914	23	B.1.1.7	Alpha
EPI_ISL_5333894	23	B.1.1.7	Alpha
EPI_ISL_5333893	23	B.1.1.7	Alpha
EPI_ISL_5333939	23	B.1.1.7	Alpha
EPI_ISL_5333904	23	B.1.1.7	Alpha
EPI_ISL_5333936	23	B.1.1.7	Alpha
EPI_ISL_5333915	23	B.1.1.7	Alpha
EPI_ISL_5333930	23	B.1.1.7	Alpha
EPI_ISL_5333891	23	B.1.1.7	Alpha
EPI_ISL_5333925	23	B.1.1.7	Alpha
EPI_ISL_5333902	23	B.1.1.7	Alpha
EPI_ISL_5333900	23	Q.4	Alpha
EPI_ISL_5333940	23	B.1.1.7	Alpha
EPI_ISL_5333898	23	B.1.1.7	Alpha
EPI_ISL_5333931	23	B.1.1.7	Alpha
EPI_ISL_5333901	23	Q.4	Alpha
EPI_ISL_5333906	23	Q.4	Alpha
EPI_ISL_5333918	23	B.1.1.7	Alpha
EPI_ISL_5333938	23	AY.122	Delta
EPI_ISL_5333937	23	B.1.1.7	Alpha
EPI_ISL_4060187	24	AY.122	Delta
EPI_ISL_4060188	24	Q.4	Alpha
EPI_ISL_4060184	24	B.1.1.7	Alpha
EPI_ISL_4060168	24	B.1.1.7	Alpha
EPI_ISL_4060182	24	B.1.1.7	Alpha
EPI_ISL_4060178	24	B.1.1.7	Alpha
EPI_ISL_4060166	24	B.1.1.7	Alpha
EPI_ISL_4060180	24	B.1.1.7	Alpha
EPI_ISL_4060169	24	Q.4	Alpha
EPI_ISL_4060185	24	Q.4	Alpha
EPI_ISL_4060170	24	B.1.1.7	Alpha
EPI_ISL_4060171	24	B.1.1.7	Alpha
EPI_ISL_4060164	24	B.1.1.7	Alpha
EPI_ISL_4060183	24	B.1.1.7	Alpha
EPI_ISL_4060167	24	C.36.3	non-VOC
EPI_ISL_4060176	24	B.1.1.7	Alpha
EPI_ISL_4060172	24	B.1.1.7	Alpha
EPI_ISL_4060173	24	B.1.1.7	Alpha
EPI_ISL_4060189	24	B.1.1.7	Alpha
EPI_ISL_4060177	24	B.1.1.7	Alpha
EPI_ISL_4078160	24	AY.75	Delta
EPI_ISL_4060181	24	C.36.3	non-VOC
EPI_ISL_4060165	24	C.36.3	non-VOC
EPI_ISL_4060179	24	B.1.1.7	Alpha
EPI_ISL_4060186	24	B.1.1.7	Alpha
EPI_ISL_4060174	24	B.1.1.7	Alpha
EPI_ISL_4060163	24	B.1.1.7	Alpha
EPI_ISL_4060175	24	B.1.1.7	Alpha
EPI_ISL_4078161	24	AY.75	Delta
EPI_ISL_4037334	25	B.1.1.7	Alpha
EPI_ISL_4037335	25	Q.4	Alpha
EPI_ISL_4037336	25	B.1.1.7	Alpha
EPI_ISL_4037337	25	B.1.1.7	Alpha
EPI_ISL_4037338	25	B.1.1.7	Alpha
EPI_ISL_4037339	25	B.1.1.7	Alpha
EPI_ISL_4037340	25	B.1.1.7	Alpha
EPI_ISL_4037341	25	AY.122	Delta
EPI_ISL_4037342	25	B.1.1.7	Alpha
EPI_ISL_4037343	25	B.1.1.7	Alpha
EPI_ISL_4037344	25	B.1.1.7	Alpha
EPI_ISL_4037345	25	B.1.1.7	Alpha
EPI_ISL_4037302	26	B.1.1.7	Alpha
EPI_ISL_4037303	26	AY.122	Delta
EPI_ISL_4037304	26	AY.75	Delta
EPI_ISL_4037305	26	B.1.1.7	Alpha
EPI_ISL_4037306	26	B.1.1.7	Alpha
EPI_ISL_4037307	26	AY.9.2	Delta
EPI_ISL_4037308	26	B.1.1.7	Alpha
EPI_ISL_4037309	26	B.1.1.7	Alpha
EPI_ISL_4037310	26	None	None
EPI_ISL_4037311	26	AY.122	Delta
EPI_ISL_4037312	26	AY.122	Delta
EPI_ISL_4037313	26	AY.122	Delta
EPI_ISL_4037314	26	AY.122	Delta
EPI_ISL_4037315	26	AY.122	Delta
EPI_ISL_4037316	26	AY.116	Delta
EPI_ISL_4037317	26	AY.122	Delta
EPI_ISL_4037318	26	AY.9.2	Delta
EPI_ISL_4037319	26	AY.9.2	Delta
EPI_ISL_4037320	26	AY.9.2	Delta
EPI_ISL_4037321	26	AY.122	Delta
EPI_ISL_4037322	26	B.1.1.7	Alpha
EPI_ISL_4037323	26	AY.75	Delta
EPI_ISL_4037324	26	None	None
EPI_ISL_4037325	26	AY.122	Delta
EPI_ISL_4037326	26	AY.9.2	Delta
EPI_ISL_4037327	26	AY.122	Delta
EPI_ISL_4037328	26	B.1.617.2	Delta
EPI_ISL_4037329	26	AY.9.2	Delta
EPI_ISL_4037330	26	AY.122	Delta
EPI_ISL_4037331	26	AY.125	Delta
EPI_ISL_4037332	26	AY.122	Delta
EPI_ISL_4006814	27	AY.122	Delta
EPI_ISL_4006815	27	AY.122	Delta
EPI_ISL_4006829	27	B.1.1.7	Alpha
EPI_ISL_4006813	27	AY.122	Delta
EPI_ISL_4006853	27	AY.125	Delta
EPI_ISL_4006806	27	AY.43	Delta
EPI_ISL_4006807	27	AY.122	Delta
EPI_ISL_4006818	27	AY.4	Delta
EPI_ISL_4006837	27	AY.9.2	Delta
EPI_ISL_4006836	27	B.1.1.7	Alpha
EPI_ISL_4006834	27	AY.122	Delta
EPI_ISL_4006845	27	AY.75	Delta
EPI_ISL_4006811	27	AY.43	Delta
EPI_ISL_4006851	27	AY.125	Delta
EPI_ISL_4006850	27	AY.9.2	Delta
EPI_ISL_4006830	27	AY.4	Delta
EPI_ISL_4006854	27	AY.9.2	Delta
EPI_ISL_4006819	27	AY.43	Delta
EPI_ISL_4006816	27	AY.122	Delta
EPI_ISL_4006826	27	B.1.1.7	Alpha
EPI_ISL_4006847	27	AY.122	Delta
EPI_ISL_4006824	27	AY.122	Delta
EPI_ISL_4006840	27	AY.122	Delta
EPI_ISL_4006817	27	AY.9.2	Delta
EPI_ISL_4006842	27	AY.125	Delta
EPI_ISL_4006805	27	AY.75	Delta
EPI_ISL_4006838	27	AY.122	Delta
EPI_ISL_4006833	27	B.1.617.2	Delta
EPI_ISL_4006832	27	B.1.617.2	Delta
EPI_ISL_4006831	27	B.1.617.2	Delta
EPI_ISL_4006821	27	AY.63	Delta
EPI_ISL_4006822	27	AY.122	Delta
EPI_ISL_4006827	27	B.1.1.7	Alpha
EPI_ISL_4006844	27	AY.43	Delta
EPI_ISL_4006809	27	AY.125	Delta
EPI_ISL_4006808	27	AY.43	Delta
EPI_ISL_4006820	27	AY.9.2	Delta
EPI_ISL_4006841	27	AY.125	Delta
EPI_ISL_4006839	27	AY.43	Delta
EPI_ISL_4006812	27	None	None
EPI_ISL_4006848	27	AY.43	Delta
EPI_ISL_4006810	27	AY.122	Delta
EPI_ISL_4006852	27	AY.43	Delta
EPI_ISL_4006835	27	AY.43	Delta
EPI_ISL_4006846	27	AY.9.2	Delta
EPI_ISL_4006825	27	AY.122	Delta
EPI_ISL_4006828	27	AY.122	Delta
EPI_ISL_4006843	27	AY.125	Delta
EPI_ISL_4006823	27	AY.9.2	Delta
EPI_ISL_4006849	27	None	None
EPI_ISL_4006869	28	None	None
EPI_ISL_4006883	28	AY.9.2	Delta
EPI_ISL_4006888	28	AY.125	Delta
EPI_ISL_4006882	28	AY.4	Delta
EPI_ISL_4006859	28	AY.9.2	Delta
EPI_ISL_4006873	28	AY.125	Delta
EPI_ISL_4006858	28	AY.122	Delta
EPI_ISL_4006880	28	AY.75	Delta
EPI_ISL_4006878	28	AY.33	Delta
EPI_ISL_4006867	28	AY.122	Delta
EPI_ISL_4006874	28	AY.9.2	Delta
EPI_ISL_4006871	28	AY.43	Delta
EPI_ISL_4006884	28	AY.9.2	Delta
EPI_ISL_4006892	28	None	None
EPI_ISL_4006860	28	AY.9.2	Delta
EPI_ISL_4006881	28	AY.9.2	Delta
EPI_ISL_4006861	28	AY.122	Delta
EPI_ISL_4006891	28	AY.66	Delta
EPI_ISL_4006862	28	AY.4	Delta
EPI_ISL_4006890	28	AY.4	Delta
EPI_ISL_4006886	28	AY.122	Delta
EPI_ISL_4006889	28	AY.45	Delta
EPI_ISL_4006877	28	AY.122	Delta
EPI_ISL_4006876	28	AY.122	Delta
EPI_ISL_4006870	28	AY.122	Delta
EPI_ISL_4006875	28	AY.9.2	Delta
EPI_ISL_4006872	28	AY.33	Delta
EPI_ISL_4006866	28	AY.94	Delta
EPI_ISL_4006879	28	AY.4.7	Delta
EPI_ISL_4006857	28	AY.43	Delta
EPI_ISL_4006863	28	AY.75	Delta
EPI_ISL_4006868	28	AY.75	Delta
EPI_ISL_4006885	28	AY.43	Delta
EPI_ISL_4006887	28	AY.98.1	Delta
EPI_ISL_4006865	28	AY.94	Delta
EPI_ISL_4006864	28	AY.94	Delta
EPI_ISL_4006737	29	AY.94	Delta
EPI_ISL_4006767	29	AY.43	Delta
EPI_ISL_4006724	29	AY.43	Delta
EPI_ISL_4006752	29	AY.122	Delta
EPI_ISL_4006721	29	AY.75	Delta
EPI_ISL_4006725	29	AY.4	Delta
EPI_ISL_4006738	29	AY.9.2	Delta
EPI_ISL_4006723	29	AY.9.2	Delta
EPI_ISL_4006735	29	AY.43	Delta
EPI_ISL_4006741	29	AY.9.2	Delta
EPI_ISL_4006732	29	AY.122	Delta
EPI_ISL_4006728	29	None	None
EPI_ISL_4006761	29	AY.43	Delta
EPI_ISL_4006726	29	AY.43	Delta
EPI_ISL_4006766	29	AY.94	Delta
EPI_ISL_4006750	29	AY.94	Delta
EPI_ISL_4006758	29	AY.9.2	Delta
EPI_ISL_4006771	29	AY.33	Delta
EPI_ISL_4006769	29	AY.33	Delta
EPI_ISL_4006740	29	AY.122	Delta
EPI_ISL_4006722	29	AY.122	Delta
EPI_ISL_4006743	29	AY.4	Delta
EPI_ISL_4006759	29	AY.122	Delta
EPI_ISL_4006753	29	B.1.1.7	Alpha
EPI_ISL_4006754	29	B.1.1.7	Alpha
EPI_ISL_4006729	29	AY.75	Delta
EPI_ISL_4006751	29	AY.43	Delta
EPI_ISL_4006731	29	AY.120	Delta
EPI_ISL_4006745	29	AY.9.2	Delta
EPI_ISL_4006742	29	AY.5.5	Delta
EPI_ISL_4006733	29	AY.43	Delta
EPI_ISL_4006749	29	AY.94	Delta
EPI_ISL_4006760	29	AY.43	Delta
EPI_ISL_4006747	29	AY.122	Delta
EPI_ISL_4006762	29	AY.122	Delta
EPI_ISL_4006763	29	AY.122	Delta
EPI_ISL_4006765	29	AY.9.2	Delta
EPI_ISL_4006768	29	AY.9.2	Delta
EPI_ISL_4006730	29	AY.9.2	Delta
EPI_ISL_4006770	29	AY.44	Delta
EPI_ISL_4006744	29	AY.43	Delta
EPI_ISL_4006739	29	AY.75	Delta
EPI_ISL_4006727	29	AY.122	Delta
EPI_ISL_4006746	29	AY.94	Delta
EPI_ISL_4006734	29	AY.33	Delta
EPI_ISL_4006757	29	AY.43	Delta
EPI_ISL_4006755	29	B.1.1.7	Alpha
EPI_ISL_4006764	29	AY.122	Delta
EPI_ISL_4006736	29	AY.122	Delta
EPI_ISL_4006748	29	AY.122	Delta
EPI_ISL_4006756	29	B.1.1.7	Alpha
EPI_ISL_3668820	30	AY.122	Delta
EPI_ISL_3668874	30	AY.33	Delta
EPI_ISL_3668861	30	AY.43	Delta
EPI_ISL_3668837	30	AY.43	Delta
EPI_ISL_3668865	30	AY.43	Delta
EPI_ISL_3668869	30	AY.43	Delta
EPI_ISL_3668836	30	AY.122	Delta
EPI_ISL_3668849	30	AY.9.2	Delta
EPI_ISL_3668839	30	AY.9.2	Delta
EPI_ISL_3668854	30	B.1.1.7	Alpha
EPI_ISL_3668845	30	AY.45	Delta
EPI_ISL_3668847	30	AY.43	Delta
EPI_ISL_3668827	30	AY.43	Delta
EPI_ISL_3668850	30	AY.120	Delta
EPI_ISL_3668853	30	AY.9.2	Delta
EPI_ISL_3668835	30	AY.122	Delta
EPI_ISL_3668876	30	AY.43	Delta
EPI_ISL_3668862	30	AY.9.2	Delta
EPI_ISL_3668831	30	B.1.617.2	Delta
EPI_ISL_3668870	30	AY.9.2	Delta
EPI_ISL_3668873	30	AY.9.2	Delta
EPI_ISL_3668867	30	AY.9.2	Delta
EPI_ISL_3668877	30	AY.9.2	Delta
EPI_ISL_3668878	30	AY.116	Delta
EPI_ISL_3668848	30	AY.43	Delta
EPI_ISL_3668828	30	AY.9.2	Delta
EPI_ISL_3668860	30	AY.43	Delta
EPI_ISL_3668856	30	AY.120	Delta
EPI_ISL_3668832	30	AY.4	Delta
EPI_ISL_3668880	30	AY.9.2	Delta
EPI_ISL_3668840	30	AY.94	Delta
EPI_ISL_3668868	30	AY.43	Delta
EPI_ISL_3668833	30	AY.122	Delta
EPI_ISL_3668875	30	AY.33	Delta
EPI_ISL_3668859	30	AY.43	Delta
EPI_ISL_3668855	30	AY.9.2	Delta
EPI_ISL_3668841	30	AY.9.2	Delta
EPI_ISL_3668871	30	AY.9.2	Delta
EPI_ISL_3668864	30	AY.9.2	Delta
EPI_ISL_3668858	30	AY.122	Delta
EPI_ISL_3668824	30	AY.122	Delta
EPI_ISL_3668851	30	AY.9.2	Delta
EPI_ISL_3668825	30	AY.43	Delta
EPI_ISL_3668838	30	AY.9.2	Delta
EPI_ISL_3668863	30	AY.122	Delta
EPI_ISL_3668821	30	AY.70	Delta
EPI_ISL_3668844	30	AY.9.2	Delta
EPI_ISL_3668857	30	AY.75	Delta
EPI_ISL_3668846	30	AY.70	Delta
EPI_ISL_3668826	30	AY.43	Delta
EPI_ISL_3668842	30	AY.43	Delta
EPI_ISL_3668830	30	AY.9.2	Delta
EPI_ISL_3668879	30	AY.94	Delta
EPI_ISL_3668834	30	AY.9.2	Delta
EPI_ISL_3668822	30	AY.43	Delta
EPI_ISL_3668843	30	AY.26	Delta
EPI_ISL_3668819	30	AY.122	Delta
EPI_ISL_3668872	30	AY.4.7	Delta
EPI_ISL_3668852	30	AY.9.2	Delta
EPI_ISL_3668823	30	AY.9.2	Delta
EPI_ISL_3668866	30	AY.43	Delta
EPI_ISL_3668829	30	AY.60	Delta
EPI_ISL_3505258	31	AY.122	Delta
EPI_ISL_3505290	31	AY.43	Delta
EPI_ISL_3505261	31	AY.122	Delta
EPI_ISL_3505275	31	AY.9.2	Delta
EPI_ISL_3505316	31	AY.122	Delta
EPI_ISL_3505323	31	AY.122	Delta
EPI_ISL_3505324	31	AY.122	Delta
EPI_ISL_3505313	31	AY.122	Delta
EPI_ISL_3505303	31	AY.125	Delta
EPI_ISL_3505249	31	AY.9.2	Delta
EPI_ISL_3505251	31	AY.9.2	Delta
EPI_ISL_3505246	31	AY.60	Delta
EPI_ISL_3505291	31	AY.43	Delta
EPI_ISL_3505310	31	AY.9.2	Delta
EPI_ISL_3505277	31	AY.9.2	Delta
EPI_ISL_3505315	31	AY.4	Delta
EPI_ISL_3505272	31	AY.122.2	Delta
EPI_ISL_3505269	31	AY.122.2	Delta
EPI_ISL_3505263	31	AY.9.2	Delta
EPI_ISL_3505278	31	AY.43	Delta
EPI_ISL_3505320	31	AY.4	Delta
EPI_ISL_3505262	31	AY.122	Delta
EPI_ISL_3505266	31	AY.9.2	Delta
EPI_ISL_3505322	31	AY.9.2	Delta
EPI_ISL_3505239	31	AY.9.2	Delta
EPI_ISL_3505256	31	AY.33	Delta
EPI_ISL_3505244	31	AY.9.2	Delta
EPI_ISL_3505297	31	AY.5	Delta
EPI_ISL_3505300	31	AY.9.2	Delta
EPI_ISL_3505285	31	AY.4	Delta
EPI_ISL_3505279	31	AY.6	Delta
EPI_ISL_3505260	31	AY.43	Delta
EPI_ISL_3505293	31	AY.43	Delta
EPI_ISL_3505276	31	AY.4.5	Delta
EPI_ISL_3505282	31	AY.33	Delta
EPI_ISL_3505248	31	AY.33	Delta
EPI_ISL_3505245	31	AY.9.2	Delta
EPI_ISL_3505304	31	AY.43	Delta
EPI_ISL_3505283	31	AY.43	Delta
EPI_ISL_3505311	31	AY.9.2	Delta
EPI_ISL_3505299	31	AY.75	Delta
EPI_ISL_3505318	31	AY.9.2	Delta
EPI_ISL_3505308	31	AY.9.2	Delta
EPI_ISL_3505264	31	AY.9.2	Delta
EPI_ISL_3505268	31	AY.9.2	Delta
EPI_ISL_3505319	31	AY.4	Delta
EPI_ISL_3505254	31	AY.9.2	Delta
EPI_ISL_3505294	31	AY.43	Delta
EPI_ISL_3505259	31	AY.43	Delta
EPI_ISL_3505296	31	AY.122	Delta
EPI_ISL_3505298	31	AY.43	Delta
EPI_ISL_3505252	31	AY.9.2	Delta
EPI_ISL_3505307	31	AY.122	Delta
EPI_ISL_3505309	31	AY.9.2	Delta
EPI_ISL_3505289	31	AY.98.1	Delta
EPI_ISL_3505274	31	AY.5	Delta
EPI_ISL_3505247	31	AY.126	Delta
EPI_ISL_3505306	31	AY.122	Delta
EPI_ISL_3505281	31	AY.122	Delta
EPI_ISL_3505321	31	AY.122	Delta
EPI_ISL_3505287	31	AY.46.6	Delta
EPI_ISL_3505314	31	AY.9.2	Delta
EPI_ISL_3505257	31	AY.9.2	Delta
EPI_ISL_3505242	31	AY.9.2	Delta
EPI_ISL_3505265	31	B.1.617.2	Delta
EPI_ISL_3505301	31	AY.4	Delta
EPI_ISL_3505267	31	AY.9.2	Delta
EPI_ISL_3505292	31	AY.4	Delta
EPI_ISL_3505325	31	AY.43	Delta
EPI_ISL_3505255	31	AY.9.2	Delta
EPI_ISL_3505312	31	AY.7.1	Delta
EPI_ISL_3505286	31	AY.41	Delta
EPI_ISL_3505302	31	AY.4	Delta
EPI_ISL_3505240	31	AY.122	Delta
EPI_ISL_3505253	31	AY.9.2	Delta
EPI_ISL_3505317	31	AY.43	Delta
EPI_ISL_3505250	31	AY.60	Delta
EPI_ISL_3505241	31	AY.9.2	Delta
EPI_ISL_3505288	31	AY.4	Delta
EPI_ISL_3505295	31	AY.33	Delta
EPI_ISL_3505273	31	AY.126	Delta
EPI_ISL_3505270	31	AY.4	Delta
EPI_ISL_3505305	31	AY.41	Delta
EPI_ISL_3505271	31	AY.121	Delta
EPI_ISL_3505280	31	AY.122	Delta
EPI_ISL_3505243	31	AY.122	Delta
EPI_ISL_3505284	31	AY.43	Delta
EPI_ISL_3504518	32	AY.33	Delta
EPI_ISL_3504502	32	AY.4.5	Delta
EPI_ISL_3504508	32	AY.4	Delta
EPI_ISL_3504498	32	AY.126	Delta
EPI_ISL_3504488	32	AY.43	Delta
EPI_ISL_3504473	32	AY.9.2	Delta
EPI_ISL_3504519	32	AY.122	Delta
EPI_ISL_3504464	32	AY.9.2	Delta
EPI_ISL_3504484	32	AY.41	Delta
EPI_ISL_3504520	32	AY.94	Delta
EPI_ISL_3504495	32	AY.41	Delta
EPI_ISL_3504517	32	AY.122	Delta
EPI_ISL_3504446	32	AY.43	Delta
EPI_ISL_3504496	32	AY.122	Delta
EPI_ISL_3504455	32	AY.4	Delta
EPI_ISL_3504472	32	AY.122	Delta
EPI_ISL_3504471	32	AY.4	Delta
EPI_ISL_3504465	32	AY.121	Delta
EPI_ISL_3504478	32	AY.122	Delta
EPI_ISL_3504509	32	AY.38	Delta
EPI_ISL_3504447	32	AY.41	Delta
EPI_ISL_3504485	32	AY.122	Delta
EPI_ISL_3504448	32	AY.4.5	Delta
EPI_ISL_3504497	32	AY.42	Delta
EPI_ISL_3504512	32	AY.122	Delta
EPI_ISL_3504460	32	AY.9.2	Delta
EPI_ISL_3504476	32	AY.122	Delta
EPI_ISL_3504449	32	AY.122	Delta
EPI_ISL_3504445	32	AY.43	Delta
EPI_ISL_3504505	32	AY.46.6	Delta
EPI_ISL_3504521	32	AY.43	Delta
EPI_ISL_3504493	32	AY.43	Delta
EPI_ISL_3504477	32	AY.43	Delta
EPI_ISL_3504462	32	AY.43	Delta
EPI_ISL_3504475	32	AY.122	Delta
EPI_ISL_3504467	32	AY.122	Delta
EPI_ISL_3504516	32	AY.9.2	Delta
EPI_ISL_3504486	32	AY.42	Delta
EPI_ISL_3504511	32	AY.43	Delta
EPI_ISL_3504474	32	AY.43	Delta
EPI_ISL_3504489	32	AY.4	Delta
EPI_ISL_3504514	32	AY.41	Delta
EPI_ISL_3504458	32	AY.41	Delta
EPI_ISL_3504506	32	AY.4.5	Delta
EPI_ISL_3504494	32	AY.4	Delta
EPI_ISL_3504483	32	AY.98.1	Delta
EPI_ISL_3504513	32	AY.9.2	Delta
EPI_ISL_3504463	32	AY.9.2	Delta
EPI_ISL_3504524	32	AY.4	Delta
EPI_ISL_3504450	32	AY.122	Delta
EPI_ISL_3504491	32	AY.41	Delta
EPI_ISL_3504444	32	AY.43	Delta
EPI_ISL_3504523	32	AY.4	Delta
EPI_ISL_3504451	32	AY.43	Delta
EPI_ISL_3504470	32	AY.41	Delta
EPI_ISL_3504490	32	AY.122	Delta
EPI_ISL_3504515	32	AY.43	Delta
EPI_ISL_3504482	32	AY.43	Delta
EPI_ISL_3504459	32	AY.43	Delta
EPI_ISL_3504481	32	AY.43	Delta
EPI_ISL_3504468	32	AY.125	Delta
EPI_ISL_3504507	32	AY.43	Delta
EPI_ISL_3504492	32	AY.122	Delta
EPI_ISL_3504479	32	AY.43	Delta
EPI_ISL_3665601	32	AY.41	Delta
EPI_ISL_3504456	32	AY.4	Delta
EPI_ISL_3665566	32	AY.5.4	Delta
EPI_ISL_3504452	32	AY.43	Delta
EPI_ISL_3504501	32	AY.41	Delta
EPI_ISL_3504469	32	AY.122	Delta
EPI_ISL_3504510	32	AY.9.2	Delta
EPI_ISL_3665606	32	AY.43	Delta
EPI_ISL_3504480	32	AY.52	Delta
EPI_ISL_3665589	32	AY.122	Delta
EPI_ISL_3665607	32	AY.9.2	Delta
EPI_ISL_3665595	32	AY.66	Delta
EPI_ISL_3504453	32	AY.9.2	Delta
EPI_ISL_3504504	32	AY.85	Delta
EPI_ISL_3504457	32	AY.125	Delta
EPI_ISL_3665602	32	AY.41	Delta
EPI_ISL_3504487	32	AY.33	Delta
EPI_ISL_3665567	32	AY.46	Delta
EPI_ISL_3504499	32	AY.94	Delta
EPI_ISL_3665592	32	AY.122	Delta
EPI_ISL_3504461	32	AY.126	Delta
EPI_ISL_3504500	32	AY.126	Delta
EPI_ISL_3504522	32	AY.126	Delta
EPI_ISL_3504503	32	AY.126	Delta
EPI_ISL_3665565	32	AY.121	Delta
EPI_ISL_3504466	32	AY.43	Delta
EPI_ISL_3504454	32	AY.122	Delta
EPI_ISL_3665598	32	AY.122	Delta
EPI_ISL_3665593	32	AY.122	Delta
EPI_ISL_3665579	32	AY.43	Delta
EPI_ISL_3665576	32	AY.122	Delta
EPI_ISL_3665590	32	AY.5	Delta
EPI_ISL_3665572	32	AY.126	Delta
EPI_ISL_3665591	32	AY.122	Delta
EPI_ISL_3665587	32	AY.9.2	Delta
EPI_ISL_3665605	32	AY.43	Delta
EPI_ISL_3665584	32	AY.4	Delta
EPI_ISL_3665585	32	AY.41	Delta
EPI_ISL_3665570	32	AY.43	Delta
EPI_ISL_3665594	32	AY.98.1	Delta
EPI_ISL_3665603	32	AY.9.2	Delta
EPI_ISL_3665568	32	AY.41	Delta
EPI_ISL_3665600	32	AY.9.2	Delta
EPI_ISL_3665578	32	AY.41	Delta
EPI_ISL_3665582	32	AY.9.2	Delta
EPI_ISL_3665580	32	AY.43	Delta
EPI_ISL_3665571	32	AY.41	Delta
EPI_ISL_3665599	32	AY.122	Delta
EPI_ISL_3665581	32	AY.66	Delta
EPI_ISL_3665586	32	AY.9.2	Delta
EPI_ISL_3665583	32	AY.5	Delta
EPI_ISL_3665596	32	AY.122	Delta
EPI_ISL_3665604	32	AY.43	Delta
EPI_ISL_3665569	32	AY.43	Delta
EPI_ISL_3665588	32	AY.122	Delta
EPI_ISL_3665575	32	AY.122	Delta
EPI_ISL_3665597	32	AY.9.2	Delta
EPI_ISL_3665577	32	AY.122	Delta
EPI_ISL_3665573	32	AY.4	Delta
EPI_ISL_3665574	32	AY.9.2	Delta
EPI_ISL_3980341	33	AY.9.2	Delta
EPI_ISL_3980405	33	AY.4	Delta
EPI_ISL_3980424	33	AY.122	Delta
EPI_ISL_3980339	33	AY.98.1	Delta
EPI_ISL_3980391	33	AY.4	Delta
EPI_ISL_3980360	33	AY.46.6	Delta
EPI_ISL_3980327	33	AY.38	Delta
EPI_ISL_3980334	33	AY.46.6	Delta
EPI_ISL_3980426	33	B.1.617.2	Delta
EPI_ISL_3980328	33	AY.126	Delta
EPI_ISL_3980395	33	B.1.617.2	Delta
EPI_ISL_3980398	33	AY.122	Delta
EPI_ISL_3980401	33	AY.9.2	Delta
EPI_ISL_3980347	33	AY.4	Delta
EPI_ISL_3980312	33	AY.9.2	Delta
EPI_ISL_3980348	33	AY.122	Delta
EPI_ISL_3980358	33	AY.70	Delta
EPI_ISL_3980385	33	AY.85	Delta
EPI_ISL_3980422	33	AY.122	Delta
EPI_ISL_3980363	33	AY.5	Delta
EPI_ISL_3980330	33	AY.5	Delta
EPI_ISL_3980416	33	AY.43	Delta
EPI_ISL_3980371	33	AY.114	Delta
EPI_ISL_3980370	33	AY.124	Delta
EPI_ISL_3980367	33	AY.43	Delta
EPI_ISL_3980315	33	B.1.617.2	Delta
EPI_ISL_3980373	33	AY.94	Delta
EPI_ISL_3980388	33	AY.38	Delta
EPI_ISL_3980353	33	AY.43	Delta
EPI_ISL_3980366	33	AY.114	Delta
EPI_ISL_3980392	33	AY.41	Delta
EPI_ISL_3980316	33	AY.122	Delta
EPI_ISL_3980333	33	AY.43	Delta
EPI_ISL_3980421	33	AY.125	Delta
EPI_ISL_3980317	33	AY.43	Delta
EPI_ISL_3980386	33	AY.5.5	Delta
EPI_ISL_3980326	33	AY.43	Delta
EPI_ISL_3980409	33	AY.4	Delta
EPI_ISL_3980357	33	AY.9.2	Delta
EPI_ISL_3980383	33	AY.85	Delta
EPI_ISL_3980305	33	AY.43	Delta
EPI_ISL_3980412	33	AY.122	Delta
EPI_ISL_3980356	33	AY.122	Delta
EPI_ISL_3980318	33	AY.94	Delta
EPI_ISL_3980324	33	AY.122	Delta
EPI_ISL_3980351	33	AY.9.2	Delta
EPI_ISL_3980382	33	AY.4.5	Delta
EPI_ISL_3980379	33	B.1.617.2	Delta
EPI_ISL_3980342	33	AY.85	Delta
EPI_ISL_3980349	33	AY.9.2	Delta
EPI_ISL_3980365	33	AY.122	Delta
EPI_ISL_3980372	33	B.1.617.2	Delta
EPI_ISL_3980345	33	AY.122	Delta
EPI_ISL_5195881	33	AY.43	Delta
EPI_ISL_3980344	33	AY.43	Delta
EPI_ISL_3980346	33	AY.9.2	Delta
EPI_ISL_3980325	33	AY.5	Delta
EPI_ISL_3980332	33	AY.124	Delta
EPI_ISL_3980308	33	AY.124	Delta
EPI_ISL_3980319	33	AY.46.6	Delta
EPI_ISL_3980320	33	AY.94	Delta
EPI_ISL_3999418	33	AY.9.2	Delta
EPI_ISL_3980314	33	P.1.8	Gamma
EPI_ISL_3980306	33	AY.126	Delta
EPI_ISL_3980354	33	AY.46.6	Delta
EPI_ISL_3980309	33	AY.122	Delta
EPI_ISL_3980338	33	AY.46.6	Delta
EPI_ISL_3980307	33	AY.94	Delta
EPI_ISL_3980361	33	B.1.617.2	Delta
EPI_ISL_3980313	33	AY.4	Delta
EPI_ISL_3980343	33	AY.125	Delta
EPI_ISL_3980381	33	AY.9.2	Delta
EPI_ISL_3980418	33	AY.125	Delta
EPI_ISL_3980335	33	AY.122	Delta
EPI_ISL_3980397	33	AY.5	Delta
EPI_ISL_3980321	33	AY.5.5	Delta
EPI_ISL_3980304	33	B.1.617.2	Delta
EPI_ISL_3980413	33	AY.9.2	Delta
EPI_ISL_3980375	33	AY.75	Delta
EPI_ISL_3980369	33	AY.9.2	Delta
EPI_ISL_3980414	33	AY.70	Delta
EPI_ISL_3980378	33	AY.43	Delta
EPI_ISL_3980394	33	B.1.617.2	Delta
EPI_ISL_3980364	33	AY.46.6	Delta
EPI_ISL_3980389	33	AY.43	Delta
EPI_ISL_3980331	33	AY.122.2	Delta
EPI_ISL_3980336	33	B.1.617.2	Delta
EPI_ISL_3980362	33	AY.122	Delta
EPI_ISL_3980419	33	AY.121	Delta
EPI_ISL_4978450	33	P.1.8	Gamma
EPI_ISL_3980404	33	AY.125	Delta
EPI_ISL_3980322	33	AY.46.6	Delta
EPI_ISL_3980380	33	AY.122	Delta
EPI_ISL_3980428	33	AY.125	Delta
EPI_ISL_3980410	33	AY.33	Delta
EPI_ISL_3980407	33	AY.4	Delta
EPI_ISL_3980311	33	AY.125	Delta
EPI_ISL_3980387	33	AY.122	Delta
EPI_ISL_3980376	33	AY.98.1	Delta
EPI_ISL_3980411	33	AY.5	Delta
EPI_ISL_3980302	33	AY.34.1	Delta
EPI_ISL_3980337	33	AY.121	Delta
EPI_ISL_3980406	33	AY.122	Delta
EPI_ISL_3980384	33	AY.122	Delta
EPI_ISL_3980417	33	B.1.617.2	Delta
EPI_ISL_3980355	33	AY.4.5	Delta
EPI_ISL_3980374	33	AY.5	Delta
EPI_ISL_3980350	33	AY.5	Delta
EPI_ISL_3980340	33	AY.122	Delta
EPI_ISL_3980403	33	AY.5	Delta
EPI_ISL_3980310	33	AY.9.2	Delta
EPI_ISL_3980352	33	AY.85	Delta
EPI_ISL_3980430	33	AY.9.2	Delta
EPI_ISL_3980323	33	AY.33	Delta
EPI_ISL_3980415	33	AY.112	Delta
EPI_ISL_3980368	33	AY.52	Delta
EPI_ISL_3980402	33	AY.94	Delta
EPI_ISL_3980429	33	AY.43	Delta
EPI_ISL_3980408	33	AY.122	Delta
EPI_ISL_3980329	33	AY.126	Delta
EPI_ISL_3980423	33	AY.122	Delta
EPI_ISL_3980359	33	B.1.617.2	Delta
EPI_ISL_3980425	33	AY.46.6	Delta
EPI_ISL_3980400	33	AY.23	Delta
EPI_ISL_3980393	33	B.1.617.2	Delta
EPI_ISL_3980396	33	AY.122	Delta
EPI_ISL_3980377	33	AY.122	Delta
EPI_ISL_3980427	33	AY.4	Delta
EPI_ISL_3980399	33	AY.122	Delta
EPI_ISL_3980390	33	AY.43	Delta
EPI_ISL_3980420	33	AY.4	Delta
EPI_ISL_3980303	33	AY.46.6	Delta
EPI_ISL_5309811	34	AY.4	Delta
EPI_ISL_5309807	34	AY.85	Delta
EPI_ISL_5309908	34	AY.126	Delta
EPI_ISL_5309830	34	AY.126	Delta
EPI_ISL_5309925	34	AY.42	Delta
EPI_ISL_5309914	34	AY.46.6	Delta
EPI_ISL_5309905	34	AY.5	Delta
EPI_ISL_5309879	34	AY.4	Delta
EPI_ISL_5309874	34	AY.4	Delta
EPI_ISL_5309791	34	AY.9.2.2	Delta
EPI_ISL_5309822	34	AY.122.2	Delta
EPI_ISL_5309878	34	AY.46.6	Delta
EPI_ISL_5309793	34	AY.122	Delta
EPI_ISL_5309885	34	AY.126	Delta
EPI_ISL_5309890	34	AY.122	Delta
EPI_ISL_5309847	34	AY.43	Delta
EPI_ISL_5309928	34	AY.94	Delta
EPI_ISL_5309809	34	AY.103	Delta
EPI_ISL_5309824	34	AY.41	Delta
EPI_ISL_5309818	34	AY.70	Delta
EPI_ISL_5309921	34	AY.5	Delta
EPI_ISL_5309812	34	AY.124	Delta
EPI_ISL_5309857	34	AY.46.6	Delta
EPI_ISL_5309906	34	AY.126	Delta
EPI_ISL_5309800	34	AY.33	Delta
EPI_ISL_5309828	34	AY.4.5	Delta
EPI_ISL_5309871	34	AY.4	Delta
EPI_ISL_5309825	34	AY.4.5	Delta
EPI_ISL_5309864	34	AY.126	Delta
EPI_ISL_5309870	34	AY.4	Delta
EPI_ISL_5309920	34	AY.46.6	Delta
EPI_ISL_5309806	34	AY.4	Delta
EPI_ISL_5309891	34	AY.9.2	Delta
EPI_ISL_5309886	34	AY.46.6	Delta
EPI_ISL_5309883	34	AY.122	Delta
EPI_ISL_5309875	34	AY.4.5	Delta
EPI_ISL_5309801	34	AY.125	Delta
EPI_ISL_5309827	34	AY.43	Delta
EPI_ISL_5309839	34	AY.66	Delta
EPI_ISL_5309863	34	AY.46.6	Delta
EPI_ISL_5309873	34	AY.43	Delta
EPI_ISL_5309834	34	AY.122	Delta
EPI_ISL_5309844	34	None	None
EPI_ISL_5309831	34	AY.38	Delta
EPI_ISL_5309823	34	AY.4	Delta
EPI_ISL_5309854	34	AY.46.6	Delta
EPI_ISL_5309859	34	AY.129	Delta
EPI_ISL_5309843	34	AY.9.2	Delta
EPI_ISL_5309820	34	AY.4	Delta
EPI_ISL_5309813	34	AY.9.2.2	Delta
EPI_ISL_5309893	34	AY.46.6	Delta
EPI_ISL_5309918	34	AY.126	Delta
EPI_ISL_5309814	34	AY.9.2	Delta
EPI_ISL_5309832	34	AY.38	Delta
EPI_ISL_5309815	34	AY.9.2	Delta
EPI_ISL_5309816	34	AY.9.2	Delta
EPI_ISL_5309910	34	AY.126	Delta
EPI_ISL_5309837	34	AY.43	Delta
EPI_ISL_5309869	34	AY.94	Delta
EPI_ISL_5309897	34	AY.98	Delta
EPI_ISL_5309835	34	AY.98	Delta
EPI_ISL_5309919	34	AY.98.1	Delta
EPI_ISL_5309829	34	AY.9.2	Delta
EPI_ISL_5309826	34	AY.9.2	Delta
EPI_ISL_5309853	34	AY.122	Delta
EPI_ISL_5309876	34	AY.46.6	Delta
EPI_ISL_5309858	34	AY.4	Delta
EPI_ISL_5309802	34	AY.4	Delta
EPI_ISL_5309817	34	AY.122	Delta
EPI_ISL_5309888	34	AY.9	Delta
EPI_ISL_5309909	34	AY.43	Delta
EPI_ISL_5309887	34	AY.9.2	Delta
EPI_ISL_5309787	34	AY.94	Delta
EPI_ISL_5309797	34	AY.122	Delta
EPI_ISL_5309904	34	B.1.617.2	Delta
EPI_ISL_5309911	34	AY.126	Delta
EPI_ISL_5309866	34	AY.129	Delta
EPI_ISL_5309838	34	AY.94	Delta
EPI_ISL_5309789	34	AY.126	Delta
EPI_ISL_5309884	34	AY.46.6	Delta
EPI_ISL_5309803	34	AY.46.6	Delta
EPI_ISL_5309862	34	AY.5	Delta
EPI_ISL_5309924	34	AY.121	Delta
EPI_ISL_5309923	34	AY.9.2	Delta
EPI_ISL_5309915	34	AY.9.2	Delta
EPI_ISL_5309794	34	AY.9.2	Delta
EPI_ISL_5309792	34	AY.5	Delta
EPI_ISL_5309799	34	AY.122	Delta
EPI_ISL_5309804	34	AY.94	Delta
EPI_ISL_5309796	34	AY.94	Delta
EPI_ISL_5309894	34	AY.94	Delta
EPI_ISL_5309845	34	AY.9.2	Delta
EPI_ISL_5309861	34	AY.43	Delta
EPI_ISL_5309798	34	AY.122	Delta
EPI_ISL_5309922	34	AY.9.2.2	Delta
EPI_ISL_5309846	34	None	None
EPI_ISL_5309929	34	AY.43	Delta
EPI_ISL_5309805	34	AY.9.2	Delta
EPI_ISL_5309926	34	AY.43	Delta
EPI_ISL_5309790	34	AY.126	Delta
EPI_ISL_5309865	34	AY.121	Delta
EPI_ISL_5309881	34	AY.43	Delta
EPI_ISL_5309840	34	AY.43	Delta
EPI_ISL_5309860	34	AY.46.6	Delta
EPI_ISL_5309850	34	AY.46.6	Delta
EPI_ISL_5309788	34	AY.126	Delta
EPI_ISL_5309851	34	AY.46.6	Delta
EPI_ISL_5309819	34	AY.126	Delta
EPI_ISL_5309856	34	AY.43	Delta
EPI_ISL_5309867	34	AY.46	Delta
EPI_ISL_5309899	34	AY.4	Delta
EPI_ISL_5309849	34	B.1.617.2	Delta
EPI_ISL_5309916	34	AY.126	Delta
EPI_ISL_5309836	34	AY.9.2	Delta
EPI_ISL_5309927	34	AY.122	Delta
EPI_ISL_5309895	34	AY.122	Delta
EPI_ISL_5309912	34	AY.5	Delta
EPI_ISL_5309868	34	AY.122	Delta
EPI_ISL_5309833	34	AY.9.2	Delta
EPI_ISL_5309907	34	AY.46.6	Delta
EPI_ISL_5309882	34	AY.121	Delta
EPI_ISL_5309872	34	AY.121	Delta
EPI_ISL_5309852	34	AY.94	Delta
EPI_ISL_5309842	34	AY.52	Delta
EPI_ISL_5309855	34	AY.94	Delta
EPI_ISL_5309880	34	AY.122	Delta
EPI_ISL_5309896	34	AY.122	Delta
EPI_ISL_5309913	34	AY.122	Delta
EPI_ISL_5309892	34	AY.9	Delta
EPI_ISL_5309848	34	AY.5	Delta
EPI_ISL_5309889	34	AY.121	Delta
EPI_ISL_5309808	34	AY.46.6	Delta
EPI_ISL_5309917	34	B.1.617.2	Delta
EPI_ISL_5309821	34	AY.4	Delta
EPI_ISL_5309810	34	AY.4	Delta
EPI_ISL_5309877	34	AY.43	Delta
EPI_ISL_5309841	34	AY.92	Delta
EPI_ISL_5309898	34	AY.43	Delta
EPI_ISL_5309795	34	AY.9.2	Delta
EPI_ISL_5309551	35	AY.9.2	Delta
EPI_ISL_5309602	35	AY.4	Delta
EPI_ISL_5309564	35	AY.46	Delta
EPI_ISL_5309657	35	AY.94	Delta
EPI_ISL_5309595	35	AY.4	Delta
EPI_ISL_5309639	35	AY.46.6	Delta
EPI_ISL_5309660	35	AY.129	Delta
EPI_ISL_5309641	35	AY.43	Delta
EPI_ISL_5309588	35	AY.75	Delta
EPI_ISL_5309545	35	AY.129	Delta
EPI_ISL_5309681	35	AY.122	Delta
EPI_ISL_5309635	35	AY.9.2	Delta
EPI_ISL_5309636	35	AY.122	Delta
EPI_ISL_5309675	35	AY.96	Delta
EPI_ISL_5309671	35	AY.9.2	Delta
EPI_ISL_5309648	35	AY.4	Delta
EPI_ISL_5309645	35	AY.9	Delta
EPI_ISL_5309583	35	AY.126	Delta
EPI_ISL_5309552	35	AY.9.2	Delta
EPI_ISL_5309572	35	AY.43	Delta
EPI_ISL_5309546	35	AY.126	Delta
EPI_ISL_5309605	35	AY.43	Delta
EPI_ISL_5309563	35	AY.43	Delta
EPI_ISL_5309553	35	AY.43	Delta
EPI_ISL_5309615	35	AY.126	Delta
EPI_ISL_5309664	35	AY.46	Delta
EPI_ISL_5309603	35	AY.46.6	Delta
EPI_ISL_5309571	35	AY.75	Delta
EPI_ISL_5309597	35	AY.43	Delta
EPI_ISL_5309577	35	AY.43	Delta
EPI_ISL_5309634	35	AY.46	Delta
EPI_ISL_5309665	35	AY.46.6	Delta
EPI_ISL_5309550	35	AY.46.6	Delta
EPI_ISL_5309666	35	AY.122	Delta
EPI_ISL_5309549	35	AY.9.2.2	Delta
EPI_ISL_5309544	35	AY.46.6	Delta
EPI_ISL_5309616	35	AY.46.6	Delta
EPI_ISL_5309658	35	AY.122	Delta
EPI_ISL_5309610	35	P.1.8	Gamma
EPI_ISL_5309653	35	AY.60	Delta
EPI_ISL_5309554	35	AY.43	Delta
EPI_ISL_5309559	35	AY.126	Delta
EPI_ISL_5309575	35	AY.44	Delta
EPI_ISL_5309637	35	AY.94	Delta
EPI_ISL_5309596	35	AY.122	Delta
EPI_ISL_5309677	35	AY.46	Delta
EPI_ISL_5309609	35	AY.121	Delta
EPI_ISL_5309585	35	AY.43	Delta
EPI_ISL_5309570	35	AY.43	Delta
EPI_ISL_5309592	35	AY.94	Delta
EPI_ISL_5309669	35	AY.122	Delta
EPI_ISL_5309599	35	AY.98.1	Delta
EPI_ISL_5309680	35	AY.9.2	Delta
EPI_ISL_5309598	35	AY.9.2.2	Delta
EPI_ISL_5309541	35	AY.9.2	Delta
EPI_ISL_5309547	35	AY.9.2	Delta
EPI_ISL_5309604	35	AY.122	Delta
EPI_ISL_5309684	35	AY.126	Delta
EPI_ISL_5309594	35	AY.125	Delta
EPI_ISL_5309543	35	AY.129	Delta
EPI_ISL_5309618	35	AY.126	Delta
EPI_ISL_5309574	35	B.1.617.2	Delta
EPI_ISL_5309674	35	AY.33	Delta
EPI_ISL_5309644	35	AY.38	Delta
EPI_ISL_5309652	35	AY.5	Delta
EPI_ISL_5309662	35	AY.96	Delta
EPI_ISL_5309678	35	AY.9.2	Delta
EPI_ISL_5309663	35	AY.122	Delta
EPI_ISL_5309613	35	AY.122	Delta
EPI_ISL_5309625	35	AY.122	Delta
EPI_ISL_5309646	35	AY.126	Delta
EPI_ISL_5309587	35	AY.43	Delta
EPI_ISL_5309586	35	AY.5	Delta
EPI_ISL_5309676	35	AY.121	Delta
EPI_ISL_5309661	35	AY.122	Delta
EPI_ISL_5309640	35	AY.43	Delta
EPI_ISL_5309548	35	AY.122	Delta
EPI_ISL_5309542	35	AY.9.2	Delta
EPI_ISL_5309590	35	AY.63	Delta
EPI_ISL_5309673	35	AY.125	Delta
EPI_ISL_5309606	35	AY.122	Delta
EPI_ISL_5309630	35	AY.46	Delta
EPI_ISL_5309656	35	AY.46.6	Delta
EPI_ISL_5309647	35	AY.33	Delta
EPI_ISL_5309562	35	AY.5.5	Delta
EPI_ISL_5309555	35	AY.122	Delta
EPI_ISL_5309659	35	AY.46.6	Delta
EPI_ISL_5309650	35	AY.46.6	Delta
EPI_ISL_5309582	35	AY.121	Delta
EPI_ISL_5309601	35	AY.129	Delta
EPI_ISL_5309611	35	AY.122	Delta
EPI_ISL_5309573	35	AY.103	Delta
EPI_ISL_5309589	35	AY.120.2	Delta
EPI_ISL_5309617	35	AY.46.6	Delta
EPI_ISL_5309608	35	AY.46.6	Delta
EPI_ISL_5309638	35	AY.43	Delta
EPI_ISL_5309581	35	AY.122	Delta
EPI_ISL_5309621	35	AY.122	Delta
EPI_ISL_5309627	35	AY.46.6	Delta
EPI_ISL_5309683	35	AY.46.6	Delta
EPI_ISL_5309631	35	AY.94	Delta
EPI_ISL_5309620	35	AY.46	Delta
EPI_ISL_5309614	35	AY.129	Delta
EPI_ISL_5309600	35	AY.129	Delta
EPI_ISL_5309580	35	AY.46.6	Delta
EPI_ISL_5309567	35	AY.122	Delta
EPI_ISL_5309556	35	AY.9.2.2	Delta
EPI_ISL_5309557	35	AY.125	Delta
EPI_ISL_5309561	35	AY.46.6	Delta
EPI_ISL_5309579	35	AY.43	Delta
EPI_ISL_5309593	35	AY.46.6	Delta
EPI_ISL_5309612	35	AY.122	Delta
EPI_ISL_5309672	35	AY.124	Delta
EPI_ISL_5309667	35	AY.129	Delta
EPI_ISL_5309578	35	AY.121	Delta
EPI_ISL_5309565	35	AY.43	Delta
EPI_ISL_5309643	35	AY.120	Delta
EPI_ISL_5309642	35	AY.120	Delta
EPI_ISL_5309632	35	AY.120	Delta
EPI_ISL_5309682	35	AY.122	Delta
EPI_ISL_5309576	35	None	None
[truncated: 2,680 more rows]
